# Supplementary material for: Psilocybin: crystal structure solutions enable phase analysis of prior art and recently patented examples
Source: Acta Crystallogr C Struct Chem. 2022 Jan 1;78(Pt 1):36–55. doi: 10.1107/S2053229621013164 (PMC8725723; doi:10.1107/S2053229621013164)
Supplement: Supplementary file 1 [file c-78-00036-sup1.cif]

##############################################################################
#                                                                            #
# This CIF contains the data in a paper accepted for publication in          #
# Acta Crystallographica Section C. It conforms to the requirements of       #
# Notes for Authors for Acta Crystallographica Section C, and has been       #
# peer reviewed under the auspices of the IUCr Commission on Journals.       #
#                                                                            #
# Full details of the Crystallographic Information File format               #
# are given in the paper "The Crystallographic Information File (CIF):       #
# a New Standard Archive File for Crystallography" by S. R. Hall, F. H.      #
# Allen and I. D. Brown [Acta Cryst. (1991), A47, 655-685].                  #
#                                                                            #
# The current version of the core CIF dictionary is obtainable from          #
# ftp://ftp.iucr.org/pub/cif_core.dic.                                       #
#                                                                            #
# Software is freely available for graphical display of the structure(s)     #
# in this CIF. For information consult the CIF software page                 #
# http://www.iucr.org/resources/cif/software.                                #
#                                                                            #
# This file may be used for bona fide research purposes within the           #
# scientific community so long as proper attribution is given to the journal # 
# article from which it was obtained.                                        #
#                                                                            #
##############################################################################
data_Form_A
_audit_creation_method     "created in GSAS-II"
_pd_block_id     2021-10-18T11:16|0861|noname|APS11BM
_chemical_name_systematic
; ?
;
_chemical_name_common     'psilocybin Form A'
_chemical_formula_moiety     'C12 H17 N2 O4 P'
_chemical_formula_sum     "C12 H17 N2 O4 P"
_chemical_formula_structural     ?
_chemical_formula_analytical     ?
_chemical_formula_weight     284.25
_chemical_melting_point     ?
_chemical_compound_source     ?
_symmetry_cell_setting     orthorhombic
_symmetry_space_group_name_H-M     "P b c a"
_symmetry_space_group_name_Hall     '-P 2ac 2ab'
loop_
    _space_group_symop_id
    _space_group_symop_operation_xyz
    1 x,y,z
    2 1/2-x,1/2+y,z
    3 x,1/2-y,1/2+z
    4 1/2-x,-y,1/2+z
    5 -x,-y,-z
    6 1/2+x,1/2-y,-z
    7 -x,1/2+y,1/2-z
    8 1/2+x,y,1/2-z
_cell_length_a     17.49786(17)
_cell_length_b     16.09141(13)
_cell_length_c     9.34815(7)
_cell_angle_alpha     90
_cell_angle_beta     90
_cell_angle_gamma     90
_cell_volume     2632.11(3)
_cell_formula_units_Z     8
_cell_special_details
; ?
;
_exptl_crystal_density_diffrn     1.4346
_exptl_crystal_density_meas     ?
_exptl_crystal_density_method     ?
_exptl_crystal_F_000     ?
_pd_char_colour     white
_pd_char_particle_morphology     ?
_exptl_special_details
; ?
;
_diffrn_ambient_temperature     295
_diffrn_source     ?
_diffrn_radiation_wavelength     0.45816
_diffrn_radiation_monochromator     ?
_diffrn_measurement_device_type     '11-BM APS powder diffractometer'
_diffrn_detector     ?
_pd_instr_dist_src/mono     ?
_pd_instr_dist_mono/spec     ?
_pd_instr_dist_src/spec     ?
_pd_instr_dist_spec/anal     ?
_pd_instr_dist_anal/detc     ?
_pd_instr_dist_spec/detc     ?
_pd_instr_location
; ?
;
_diffrn_radiation_probe     x-ray
loop_
    _refln_index_h
    _refln_index_k
    _refln_index_l
    _refln_F_squared_meas
    _refln_F_squared_calc
    _refln_phase_calc
    _refln_d_spacing
    _gsas_i100_meas
    2 0 0 2544.0649 2581.9924 -0.0 8.74893 1.10
    0 2 0 2137.8566 1360.1093 -0.0 8.04570 2.64
    2 1 0 9201.2534 9554.6552 180.0 7.68630 7.48
    1 1 1 5338.0214 5386.8119 180.0 7.33801 19.91
    0 2 1 67492.7076 67279.6433 -180.0 6.09810 100.00
    2 1 1 666.0883 690.3394 -180.0 5.93708 1.09
    2 2 0 5134.9359 5147.8808 0.0 5.92220 3.73
    1 2 1 964.5207 920.4149 -0.0 5.75842 2.23
    2 2 1 693.8985 285.0679 -0.0 5.00278 0.91
    3 1 1 3005.9377 2110.9346 180.0 4.72983 2.33
    0 0 2 286.2211 140.0192 -180.0 4.67407 0.15
    2 3 0 24534.8024 23177.3944 180.0 4.57282 13.70
    1 0 2 59544.4922 56913.6552 -0.0 4.51574 53.21
    1 3 1 4723.6030 4516.7131 180.0 4.49615 6.81
    4 0 0 23293.7206 22207.6675 -0.0 4.37447 2.52
    1 1 2 13598.6678 12871.9025 0.0 4.34778 22.00
    4 1 0 15996.4676 15183.3038 180.0 4.22126 3.38
    3 2 1 2177.1721 1982.1201 -180.0 4.21502 1.54
    2 0 2 10934.1107 10871.6345 -0.0 4.12262 6.57
    2 3 1 3992.9472 3997.1309 -180.0 4.10770 3.94
    0 2 2 11731.0318 11349.8065 180.0 4.04157 8.34
    0 4 0 9009.5771 8909.6694 -180.0 4.02285 2.78
    2 1 2 16299.8634 16147.9081 180.0 3.99364 18.24
    1 2 2 8502.8488 8327.8619 -180.0 3.93789 10.77
    4 1 1 11383.7126 11360.2989 180.0 3.84721 4.97
    4 2 0 3993.5982 3981.1101 -0.0 3.84315 0.82
    0 4 1 2677.9437 2664.8101 -180.0 3.69522 1.40
    2 2 2 11215.3655 11220.8451 -0.0 3.66901 10.47
    2 4 0 42879.5857 42906.2510 180.0 3.65499 17.45
    3 0 2 10056.1812 10178.2657 0.0 3.64740 3.69
    3 3 1 390.6035 400.7568 -0.0 3.63706 0.24
    1 4 1 1554.2562 1572.4810 -0.0 3.61548 1.48
    3 1 2 4482.8545 4668.2921 -0.0 3.55717 3.15
    4 2 1 1992.0402 2079.7928 -180.0 3.55449 0.83
    1 3 2 24396.7219 24339.5340 0.0 3.45450 22.87
    2 4 1 236.7123 224.5936 -180.0 3.40405 0.17
    4 3 0 12610.1425 11735.9919 180.0 3.39001 2.48
    3 2 2 5837.3408 5719.4068 0.0 3.32199 3.64
    2 3 2 2758.3246 2470.5870 180.0 3.26868 2.04
    5 1 1 11954.2927 11653.0319 180.0 3.21150 3.33
    4 0 2 1480.4657 1459.4147 -180.0 3.19388 0.33
    4 3 1 3173.8401 3305.8694 0.0 3.18693 1.24
    4 1 2 3759.6136 3841.3638 0.0 3.13277 1.66
    3 4 1 1339.5106 1475.8446 -0.0 3.12149 0.69
    0 4 2 6486.7222 6744.7651 180.0 3.04905 2.40
    5 2 1 555.1046 563.3330 -0.0 3.03527 0.15
    2 5 0 230.4685 230.7614 -0.0 3.02041 0.07
    3 3 2 1022.0285 1010.9147 180.0 3.01613 0.54
    1 1 3 13821.8835 13840.7507 0.0 3.01351 11.38
    1 4 2 1257.5508 1273.4473 -180.0 3.00379 0.87
    1 5 1 18663.8160 19042.4455 -0.0 2.99800 12.36
    4 2 2 9739.9235 10020.3702 -180.0 2.96854 4.00
    4 4 0 1266.8387 1394.0626 -180.0 2.96110 0.23
    6 0 0 15444.5237 16903.7308 -0.0 2.91631 0.75
    0 2 3 2579.9526 2835.4726 0.0 2.90574 0.99
    2 1 3 2481.8404 2596.4042 180.0 2.88777 1.69
    2 4 2 4768.6734 4914.7876 180.0 2.87921 2.76
    2 5 1 4927.8047 5139.4939 0.0 2.87411 2.72
    6 1 0 4229.9466 4360.0275 180.0 2.86956 0.40
    1 2 3 9568.4323 10133.4243 180.0 2.86648 6.90
    4 4 1 9.9191 31.8099 -0.0 2.82287 0.00
    5 0 2 1592.5145 2437.2882 -0.0 2.80138 0.23
    5 3 1 857.1355 1229.4700 180.0 2.79668 0.22
    5 1 2 0.0094 0.0117 180.0 2.75987 0.00
    2 2 3 873.3255 1059.7899 -0.0 2.75762 0.53
    4 3 2 47.7605 55.3162 180.0 2.74422 0.02
    6 1 1 11680.8250 13320.2689 -180.0 2.74323 2.26
    6 2 0 112.0882 127.5244 -180.0 2.74176 0.01
    3 1 3 12.2126 61.6190 -180.0 2.70918 0.01
    3 4 2 62.5806 323.4688 -180.0 2.70211 0.03
    3 5 1 10.8176 53.4522 180.0 2.69790 0.00
    0 6 0 96.7383 199.8203 0.0 2.68190 0.01
    1 3 3 5665.4211 6196.0634 0.0 2.66299 3.40
    5 2 2 3595.4857 4284.0765 -0.0 2.64560 1.00
    6 2 1 662.9380 1015.4260 -180.0 2.63093 0.13
    1 5 2 12.8212 38.0988 180.0 2.62081 0.01
    3 2 3 569.3926 1053.9048 180.0 2.60085 0.27
    4 5 0 259.8752 495.8418 -0.0 2.59231 0.04
    0 6 1 475.8586 696.5915 0.0 2.57791 0.12
    2 3 3 623.9072 864.3923 0.0 2.57503 0.32
    2 6 0 886.1672 1024.4073 -0.0 2.56413 0.20
    6 3 0 620.8486 674.1898 -180.0 2.56210 0.06
    1 6 1 3684.3677 3896.6561 180.0 2.55038 1.78
    5 4 1 1.5898 1.8135 0.0 2.54092 0.00
    2 5 2 276.2484 339.4968 180.0 2.53684 0.13
    4 1 3 137.0768 193.2169 0.0 2.50699 0.05
    4 4 2 141.1694 168.9190 180.0 2.50139 0.05
    4 5 1 376.1763 426.8550 -0.0 2.49804 0.12
    5 3 2 2247.2227 2255.5962 -0.0 2.48311 0.59
    6 0 2 4950.6923 4719.8412 -180.0 2.47421 0.50
    2 6 1 180.0333 172.6132 0.0 2.47280 0.08
    6 3 1 752.6888 708.4257 -0.0 2.47097 0.14
    0 4 3 15516.1447 15068.6419 180.0 2.46347 3.94
    3 3 3 198.0030 193.1765 180.0 2.44600 0.08
    6 1 2 3003.9720 2924.1000 0.0 2.44547 0.61
    1 4 3 315.2088 330.4143 -0.0 2.43941 0.15
    4 2 3 14.0605 15.8836 0.0 2.42042 0.00
    3 5 2 75.4430 78.1483 -180.0 2.41319 0.03
    7 1 1 2921.7680 3051.2724 -180.0 2.38811 0.42
    2 4 3 7769.6689 8022.3512 180.0 2.37126 3.34
    6 2 2 275.1549 285.6797 -180.0 2.36491 0.05
    6 4 0 670.9969 687.6507 -180.0 2.36115 0.06
    3 6 1 828.5156 858.3325 180.0 2.35787 0.29
    0 0 4 57.9946 58.0281 -0.0 2.33704 0.01
    0 6 2 17026.3930 17278.2824 180.0 2.32618 3.56
    1 0 4 922.9614 970.7896 -0.0 2.31647 0.23
    7 2 1 532.3309 566.6356 -0.0 2.31292 0.07
    1 6 2 2181.6703 2256.7048 -180.0 2.30589 0.88
    5 1 3 1969.2445 2021.7286 -0.0 2.30324 0.54
    5 4 2 1559.0391 1587.1950 180.0 2.29890 0.38
    5 5 1 1561.3943 1578.8291 0.0 2.29630 0.36
    4 3 3 1768.9419 1772.7515 -180.0 2.29413 0.57
    1 1 4 2793.4797 2775.9330 0.0 2.29283 1.36
    6 4 1 3086.3079 3025.7269 -180.0 2.28925 0.56
    4 6 0 4764.7759 4592.5103 0.0 2.28641 0.67
    3 4 3 1168.5921 1076.9637 -180.0 2.26935 0.42
    4 5 2 69.8565 64.5774 180.0 2.26699 0.02
    2 0 4 68.4357 62.2184 0.0 2.25787 0.02
    2 6 2 32.3803 30.8931 -0.0 2.24808 0.01
    6 3 2 2961.4321 2848.8193 0.0 2.24671 0.56
    0 2 4 9.8414 9.4754 0.0 2.24428 0.00
    2 1 4 202.0097 195.0617 0.0 2.23597 0.09
    5 2 3 11136.3274 10759.3141 -180.0 2.23557 2.90
    1 2 4 130.2249 123.4457 0.0 2.22604 0.06
    2 7 0 1016.2477 956.6908 -0.0 2.22331 0.18
    4 6 1 641.8411 598.6379 -0.0 2.22095 0.17
    1 5 3 47.1791 43.6666 -0.0 2.22055 0.02
    1 7 1 517.1913 494.2178 0.0 2.21432 0.19
    7 0 2 4525.1345 4640.2541 -0.0 2.20427 0.34
    7 3 1 507.0688 523.6094 0.0 2.20198 0.07
    8 0 0 2480.6742 2234.9521 -0.0 2.18723 0.07
    7 1 2 411.3907 386.1420 0.0 2.18387 0.06
    2 2 4 5152.0325 4930.0405 180.0 2.17389 2.08
    3 0 4 10.7409 10.2256 -0.0 2.16937 0.00
    2 5 3 6022.7764 5771.8939 -0.0 2.16878 2.14
    8 1 0 181.0593 174.9064 -0.0 2.16730 0.01
    2 7 1 957.5748 891.4798 180.0 2.16298 0.32
    6 5 0 41.7749 38.4482 -180.0 2.16103 0.00
    3 6 2 430.3892 394.3948 180.0 2.16068 0.13
    3 1 4 409.6738 367.2836 180.0 2.14992 0.15
    4 4 3 658.9208 603.6044 0.0 2.14650 0.19
    5 3 3 3567.2301 3477.5209 0.0 2.13492 0.86
    1 3 4 24.5125 22.5287 -0.0 2.12662 0.01
    7 2 2 6454.3718 5895.8285 -0.0 2.12593 0.94
    5 5 2 285.3695 257.5625 -180.0 2.11300 0.06
    8 1 1 6791.7214 6381.8892 -180.0 2.11130 0.74
    6 1 3 51.4477 46.3158 180.0 2.11086 0.01
    8 2 0 2013.4935 1915.4834 180.0 2.11063 0.11
    6 4 2 7.0651 6.3603 -0.0 2.10751 0.00
    6 5 1 1465.9436 1276.3002 -180.0 2.10551 0.25
    3 2 4 30.9494 25.4807 -0.0 2.09457 0.01
    3 5 3 588.1033 501.8843 0.0 2.08999 0.18
    3 7 1 825.4949 746.5107 0.0 2.08480 0.23
    2 3 4 2335.5925 2161.1456 0.0 2.08101 0.85
    5 6 1 1819.4098 1693.4396 0.0 2.07557 0.38
    7 4 1 3044.1429 2808.0391 -0.0 2.07046 0.41
    4 0 4 433.6864 393.0746 180.0 2.06131 0.07
    8 2 1 1859.1827 1683.1606 -0.0 2.05881 0.20
    6 2 3 4116.3826 3738.4550 -0.0 2.05839 0.80
    4 6 2 2062.5949 1888.9474 -180.0 2.05385 0.51
    1 7 2 1343.3135 1179.6170 -180.0 2.04861 0.43
    4 1 4 73.2088 61.4283 0.0 2.04460 0.02
    7 3 2 14.6185 11.7758 180.0 2.03882 0.00
    4 7 0 207.3640 174.7829 0.0 2.03491 0.02
    0 6 3 2507.3400 2185.0714 0.0 2.03270 0.41
    8 3 0 1753.4559 1370.4628 -180.0 2.02532 0.09
    0 4 4 721.7093 596.3789 180.0 2.02078 0.13
    1 6 3 15.3843 12.9738 0.0 2.01912 0.00
    5 4 3 1789.3828 1563.0935 180.0 2.01442 0.40
    0 8 0 10736.7746 9290.7022 0.0 2.01143 0.83
    3 3 4 62.2434 54.6025 180.0 2.01111 0.02
    2 7 2 250.4753 217.8609 -180.0 2.00774 0.07
    1 4 4 693.7934 603.0988 0.0 2.00744 0.24
    4 2 4 1149.9615 790.8188 180.0 1.99682 0.32
    4 5 3 0.6342 0.4050 -0.0 1.99285 0.00
    4 7 1 176.9815 113.7029 180.0 1.98835 0.04
    8 0 2 3900.8443 2878.2951 -0.0 1.98106 0.22
    2 6 3 1.2646 0.9604 180.0 1.97996 0.00
    8 3 1 100.4665 77.6313 180.0 1.97940 0.01
    6 3 3 606.1082 468.8409 -180.0 1.97903 0.11
    6 6 0 864.8581 743.1198 -180.0 1.97407 0.07
    2 4 4 3350.3315 3071.2251 180.0 1.96895 1.06
    0 8 1 1183.0922 1075.3819 0.0 1.96642 0.17
    8 1 2 2653.9081 2483.2432 0.0 1.96621 0.30
    6 5 2 272.2701 244.2032 180.0 1.96153 0.05
    2 8 0 46.5994 41.3093 0.0 1.96029 0.01
    1 8 1 2546.4261 2214.5992 180.0 1.95412 0.73
    3 7 2 1628.6075 1416.7903 -180.0 1.94475 0.41
    5 0 4 421.4544 365.8041 -180.0 1.94351 0.05
    5 6 2 1114.2536 959.3442 -180.0 1.93725 0.22
    7 1 3 7298.2238 6255.9820 180.0 1.93568 1.10
    7 4 2 25.2133 21.4623 0.0 1.93310 0.00
    7 5 1 2430.2587 2056.0934 -0.0 1.93155 0.32
    6 6 1 151.8496 128.3831 180.0 1.93147 0.02
    5 1 4 1391.6216 1168.3168 180.0 1.92949 0.33
    4 3 4 785.6468 651.9759 180.0 1.92412 0.20
    8 2 2 2031.5788 1661.1359 0.0 1.92360 0.23
    8 4 0 693.4383 568.2437 -180.0 1.92158 0.04
    3 6 3 9.7608 8.3092 0.0 1.91947 0.00
    2 8 1 462.9075 404.9217 0.0 1.91856 0.12
    3 4 4 7060.5559 6919.9635 -180.0 1.90943 1.96
    7 2 3 2464.0438 1904.4951 180.0 1.89499 0.36
    9 1 1 39.6403 32.3631 -180.0 1.89030 0.00
    5 2 4 1633.0048 1362.1844 -180.0 1.88917 0.37
    5 5 3 4238.5199 3748.6238 -0.0 1.88581 0.85
    8 4 1 2785.5382 2551.0973 0.0 1.88222 0.29
    5 7 1 301.1205 270.3741 180.0 1.88200 0.06
    6 4 3 3033.8376 2741.5633 -180.0 1.88191 0.52
    1 5 4 1693.0990 1523.8489 -180.0 1.88009 0.50
    4 7 2 206.2887 174.2279 -180.0 1.86576 0.04
    3 8 1 6940.1035 5959.4009 180.0 1.86337 1.62
    8 3 2 868.4383 759.8927 0.0 1.85836 0.09
    9 2 1 6352.9263 5461.3071 -0.0 1.85234 0.55
    2 5 4 154.6596 136.5065 -180.0 1.84835 0.04
    0 8 2 0.0007 0.0006 -180.0 1.84761 0.00
    1 1 5 0.6319 0.5633 -0.0 1.84676 0.00
    4 6 3 4794.0035 4358.6536 180.0 1.84340 1.04
    1 7 3 33.2082 30.5885 -180.0 1.83961 0.01
    1 8 2 655.8612 604.3682 -0.0 1.83739 0.17
    4 4 4 37.9591 35.1584 -0.0 1.83450 0.01
    7 3 3 4447.4851 4143.6318 0.0 1.83252 0.63
    4 8 0 15726.0002 14874.8807 -0.0 1.82749 1.61
    5 3 4 2181.7130 2067.9228 -180.0 1.82726 0.46
    6 0 4 179.7120 170.1034 0.0 1.82370 0.02
    0 2 5 1126.1481 1056.6157 0.0 1.82111 0.17
    7 5 2 812.0540 753.2935 180.0 1.81860 0.11
    6 6 2 364.1114 337.7379 -180.0 1.81853 0.06
    2 1 5 630.3793 580.6986 0.0 1.81666 0.19
    6 1 4 308.9064 279.9660 -180.0 1.81210 0.06
    1 2 5 601.6794 542.6106 180.0 1.81132 0.18
    2 7 3 1449.5102 1311.9306 -0.0 1.80985 0.35
    8 5 0 2078.0969 1876.5048 -0.0 1.80899 0.11
    2 8 2 1202.4134 1061.6273 0.0 1.80774 0.29
    6 7 0 304.9565 262.2008 -180.0 1.80534 0.02
    3 5 4 466.4698 386.5429 -0.0 1.79885 0.11
    9 0 2 13037.3821 10977.6025 -0.0 1.79511 0.58
    7 6 1 2.4321 2.0508 180.0 1.79457 0.00
    9 3 1 3.7461 3.1780 0.0 1.79387 0.00
    4 8 1 261.5987 220.2878 180.0 1.79354 0.05
    9 1 2 351.4913 301.1423 0.0 1.78404 0.03
    2 2 5 544.9895 481.6740 -0.0 1.78289 0.15
    8 1 3 1345.8351 1258.7706 180.0 1.77925 0.16
    6 2 4 28.9907 26.8602 180.0 1.77858 0.01
    8 4 2 3199.6952 3077.7694 180.0 1.77725 0.34
    5 7 2 399.4552 377.6885 -0.0 1.77706 0.07
    8 5 1 319.2495 305.0118 0.0 1.77605 0.03
    6 5 3 1896.0459 1781.2481 0.0 1.77578 0.30
    6 7 1 2.0143 1.7640 0.0 1.77259 0.00
    3 1 5 186.8677 160.0097 -180.0 1.76960 0.05
    3 7 3 454.3390 395.4020 -0.0 1.76330 0.10
    0 6 4 11095.7251 9862.5522 0.0 1.76193 1.42
    3 8 2 175.6935 156.6600 180.0 1.76135 0.04
    5 6 3 1215.9803 1124.1867 -0.0 1.75771 0.22
    1 3 5 638.6136 588.6371 -180.0 1.75654 0.18
    7 4 3 1037.7189 965.0841 -180.0 1.75460 0.14
    1 6 4 1518.8607 1415.8399 180.0 1.75307 0.38
    9 2 2 101.0675 94.3946 180.0 1.75203 0.01
    2 9 0 1038.2822 968.1267 -0.0 1.75173 0.12
    5 4 4 543.3740 508.7061 0.0 1.74998 0.11
    10 0 0 341.3505 321.1476 180.0 1.74979 0.01
    8 2 3 115.5419 108.5350 -180.0 1.74749 0.01
    1 9 1 10845.1951 10170.3545 180.0 1.74733 2.49
    10 1 0 2096.3963 1950.2459 180.0 1.73953 0.07
    3 2 5 1125.1245 1045.6205 -180.0 1.73835 0.28
    4 5 4 4859.7820 4481.1080 0.0 1.73579 1.02
    2 3 5 59.1183 55.4669 -180.0 1.73057 0.02
    2 6 4 600.6632 565.8274 -0.0 1.72725 0.14
    6 3 4 13559.3430 12790.9391 -0.0 1.72663 2.28
    2 9 1 1402.0850 1304.4725 -180.0 1.72176 0.30
    9 4 1 134.1113 125.6645 0.0 1.72059 0.01
    5 8 1 1228.6946 1097.6984 -180.0 1.71432 0.20
    10 1 1 5128.5177 4701.2296 -180.0 1.71017 0.36
    10 2 0 877.5470 806.3557 -0.0 1.70982 0.03
    4 1 5 968.3061 893.2318 0.0 1.70946 0.22
    7 0 4 8214.5054 7693.5930 -180.0 1.70714 0.60
    4 7 3 1528.8778 1456.9151 0.0 1.70379 0.29
    7 6 2 1445.6167 1379.2048 -180.0 1.70290 0.18
    9 3 2 2031.3674 1939.1982 180.0 1.70230 0.18
    4 8 2 453.6162 433.2810 -180.0 1.70202 0.08
    8 3 3 204.8424 197.8742 180.0 1.69814 0.02
    7 1 4 1353.2531 1313.9937 -0.0 1.69762 0.19
    0 4 5 3154.9880 3102.5312 0.0 1.69547 0.40
    8 6 0 3423.7586 3381.2679 -0.0 1.69501 0.17
    0 8 3 14019.3264 14288.2705 -0.0 1.68993 1.56
    3 3 5 3375.1161 3406.8942 -0.0 1.68974 0.79
    1 4 5 1440.5973 1457.7375 180.0 1.68757 0.36
    8 5 2 1454.4214 1486.7860 180.0 1.68705 0.15
    3 6 4 368.5569 375.3512 180.0 1.68665 0.08
    6 7 2 349.9050 346.8687 -0.0 1.68409 0.05
    1 8 3 143.3231 138.4709 0.0 1.68210 0.03
    10 2 1 2240.6963 2154.9333 0.0 1.68192 0.16
    3 9 1 3033.6488 2913.9676 180.0 1.68154 0.59
    4 2 5 2329.9054 2232.0892 -0.0 1.68124 0.51
    7 2 4 1668.2678 1566.8159 -180.0 1.66997 0.23
    8 6 1 20.1224 19.2413 180.0 1.66781 0.00
    7 5 3 193.0837 184.7121 -0.0 1.66764 0.02
    6 6 3 166.4401 159.3194 0.0 1.66759 0.02
    7 7 1 220.9453 214.5390 180.0 1.66500 0.03
    2 4 5 1519.6557 1474.1190 0.0 1.66450 0.36
    5 5 4 1255.8623 1224.6390 -180.0 1.66368 0.22
    10 3 0 2807.1129 2748.8909 180.0 1.66351 0.10
    1 9 2 2411.5806 2346.5005 -180.0 1.66238 0.50
    6 4 4 1376.0336 1341.1879 180.0 1.66099 0.22
    2 8 3 3390.1235 3294.0737 -0.0 1.65926 0.70
    6 8 0 225.0580 208.9374 0.0 1.65578 0.02
    4 9 0 931.4596 858.0708 180.0 1.65503 0.08
    9 1 3 1254.1990 1277.3805 -180.0 1.64088 0.12
    5 1 5 5208.2955 5262.1215 -180.0 1.64046 0.99
    2 9 2 255.6998 260.2602 -0.0 1.64032 0.05
    9 4 2 419.6384 435.3923 180.0 1.63930 0.04
    10 0 2 3188.2250 3319.6445 0.0 1.63872 0.12
    9 5 1 402.5305 420.0031 -0.0 1.63836 0.03
    10 3 1 101.5101 106.4213 -0.0 1.63778 0.01
    4 3 5 1186.5066 1224.3435 0.0 1.63715 0.24
    8 4 3 795.2138 826.3259 -180.0 1.63559 0.09
    5 7 3 1225.2963 1273.4866 -180.0 1.63544 0.20
    4 6 4 472.0155 489.5623 -0.0 1.63434 0.09
    5 8 2 331.6387 343.3947 -0.0 1.63388 0.05
    1 7 4 0.5512 0.5689 180.0 1.63170 0.00
    6 8 1 0.5913 0.6106 -180.0 1.63041 0.00
    10 1 2 1604.6361 1652.1470 0.0 1.63029 0.12
    4 9 1 35.6901 36.8957 -180.0 1.62969 0.01
    3 4 5 3672.7683 3804.7287 180.0 1.62808 0.79
    7 3 4 10.1641 10.5612 180.0 1.62674 0.00
    3 8 3 35.6395 37.2065 0.0 1.62317 0.01
    9 2 3 155.2120 153.7204 -180.0 1.61587 0.01
    5 2 5 3005.5661 2994.2595 180.0 1.61547 0.55
    2 7 4 272.2175 268.8823 -180.0 1.61082 0.05
    1 5 5 2440.9127 2436.6007 180.0 1.60977 0.54
    0 10 0 2451.6679 2461.9001 -0.0 1.60914 0.12
    10 2 2 311.2075 319.8315 -180.0 1.60575 0.02
    3 9 2 341.3864 347.7589 0.0 1.60542 0.06
    10 4 0 0.1975 0.2029 -180.0 1.60457 0.00
    8 0 4 280.6119 280.6823 -180.0 1.59694 0.02
    8 6 2 1532.0399 1532.1800 -180.0 1.59347 0.15
    7 7 2 227.4987 238.1424 -0.0 1.59101 0.03
    2 5 5 75.9882 81.0144 -180.0 1.58972 0.02
    8 1 4 1230.4015 1313.1358 -0.0 1.58914 0.14
    6 5 4 829.8867 903.2070 -0.0 1.58666 0.12
    0 10 1 6.9656 7.4891 -180.0 1.58582 0.00
    8 7 0 650.5718 703.5876 0.0 1.58457 0.03
    2 10 0 566.3883 606.8826 -0.0 1.58260 0.05
    10 4 1 343.4977 362.6423 -180.0 1.58144 0.02
    4 4 5 299.2574 319.0466 -0.0 1.58088 0.06
    1 10 1 8.8329 9.4368 -0.0 1.57935 0.00
    3 7 4 254.7199 272.0463 0.0 1.57774 0.05
    7 6 3 743.9249 796.8400 -0.0 1.57708 0.09
    9 3 3 1127.7968 1209.8977 0.0 1.57661 0.10
    4 8 3 1802.5116 1935.2453 -0.0 1.57639 0.30
    5 3 5 211.0784 226.1449 180.0 1.57624 0.04
    5 6 4 30.1626 32.5068 0.0 1.57373 0.00
    7 4 4 324.8838 346.0141 180.0 1.57150 0.04
    5 9 1 33.0563 34.8009 0.0 1.56957 0.00
    9 5 2 151.3573 155.7549 -180.0 1.56772 0.01
    10 3 2 1132.7038 1160.7884 0.0 1.56721 0.08
    6 1 5 3125.3775 3286.5647 -0.0 1.56648 0.49
    8 2 4 760.5893 794.2136 -0.0 1.56639 0.09
    8 5 3 1101.4901 1152.8536 -0.0 1.56447 0.11
    8 7 1 936.1302 1006.2732 180.0 1.56229 0.09
    6 7 3 1335.4660 1438.8886 -0.0 1.56211 0.18
    11 1 1 1752.5258 1921.4701 -0.0 1.56078 0.10
    6 8 2 696.5955 764.0539 -0.0 1.56075 0.09
    2 10 1 876.2557 968.7130 -0.0 1.56039 0.16
    4 9 2 1.2652 1.4002 0.0 1.56012 0.00
    0 0 6 120.9764 138.3429 0.0 1.55802 0.01
    3 5 5 68.9458 78.6570 180.0 1.55789 0.01
    9 6 1 1.4675 1.8722 180.0 1.55225 0.00
    1 0 6 159.3947 203.0611 -180.0 1.55189 0.02
    7 8 1 23.6930 34.0647 180.0 1.54552 0.00
    1 9 3 0.7627 1.0935 180.0 1.54473 0.00
    1 1 6 265.6807 361.1945 -180.0 1.54472 0.06
    6 2 5 539.8913 744.9216 -180.0 1.54467 0.08
    11 2 1 389.4276 457.9155 -0.0 1.53921 0.02
    10 5 0 211.7246 248.1175 180.0 1.53726 0.01
    4 7 4 2905.7101 3390.5332 180.0 1.53468 0.48
    2 0 6 145.8239 174.1201 0.0 1.53389 0.02
    0 6 5 39.6304 46.3699 180.0 1.53373 0.00
    8 3 4 3155.5271 3815.1109 -0.0 1.53055 0.34
    3 10 1 186.2559 226.5627 180.0 1.53027 0.03
    0 2 6 3449.7336 4225.4399 0.0 1.52961 0.38
    1 6 5 27.6956 34.8921 -180.0 1.52787 0.01
    2 9 3 974.2311 1240.1142 -180.0 1.52698 0.17
    2 1 6 49.9925 62.5697 -180.0 1.52697 0.01
    9 4 3 78.6193 101.3626 -180.0 1.52617 0.01
    5 4 5 1048.8706 1337.4711 0.0 1.52583 0.17
    0 8 4 298.1140 389.0147 0.0 1.52453 0.03
    6 9 0 624.2983 797.4152 -0.0 1.52427 0.04
    1 2 6 18.3814 23.2073 180.0 1.52380 0.00
    5 8 3 2.5563 3.2254 0.0 1.52179 0.00
    0 10 2 374.9658 468.9538 -180.0 1.52150 0.03
    10 1 3 188.2264 227.0336 180.0 1.51888 0.01
    1 8 4 10.7289 12.8256 -180.0 1.51877 0.00
    10 4 2 291.5538 343.4753 -180.0 1.51764 0.02
    10 5 1 1586.9282 1860.8076 0.0 1.51689 0.11
    4 5 5 13.4309 16.3850 -180.0 1.51639 0.00
    1 10 2 446.5595 556.5063 -0.0 1.51578 0.08
    2 6 5 21.9788 31.6080 -0.0 1.51069 0.00
    6 3 5 23.4780 33.1648 -0.0 1.51027 0.00
    4 10 0 5.1019 7.1733 -0.0 1.51021 0.00
    7 5 4 11.0327 16.2109 180.0 1.50810 0.00
    6 6 4 74.9553 110.4769 0.0 1.50807 0.01
    5 9 2 433.4561 635.8316 180.0 1.50713 0.06
    2 2 6 538.2431 775.9032 0.0 1.50675 0.11
    11 0 2 839.7955 1252.6637 -0.0 1.50590 0.03
    3 0 6 488.0043 701.3949 -0.0 1.50525 0.05
    11 3 1 4.6110 6.9459 0.0 1.50516 0.00
    6 9 1 99.8362 145.3940 180.0 1.50441 0.01
    2 8 4 143.9365 206.4196 0.0 1.50189 0.02
    8 7 2 22.9860 32.2592 -180.0 1.50068 0.00
    11 1 2 334.4099 460.4525 180.0 1.49934 0.02
    2 10 2 65.9872 90.3077 -0.0 1.49900 0.01
    10 2 3 1305.5056 1790.4038 -0.0 1.49898 0.10
    3 9 3 154.0737 210.5348 0.0 1.49872 0.02
    3 1 6 93.7198 127.5886 -180.0 1.49870 0.02
    9 0 4 9.8228 12.8247 -180.0 1.49463 0.00
    9 6 2 94.9989 122.5828 -180.0 1.49177 0.01
    4 10 1 15.7260 20.2208 -180.0 1.49088 0.00
    1 3 6 556.9320 715.5620 180.0 1.49074 0.11
    7 1 5 332.4583 427.1991 180.0 1.49074 0.04
    8 6 3 431.5615 554.9444 0.0 1.48897 0.04
    9 1 4 333.6681 424.8856 0.0 1.48822 0.03
    7 7 3 9.1888 11.6165 -0.0 1.48697 0.00
    7 8 2 796.2888 998.0418 -0.0 1.48580 0.09
    8 4 4 195.5479 243.5331 180.0 1.48427 0.02
    5 7 4 0.1509 0.1873 -0.0 1.48416 0.00
    3 6 5 2013.4014 2499.2874 0.0 1.48330 0.35
    8 8 0 0.0039 0.0049 -0.0 1.48055 0.00
    11 2 2 3865.8055 4854.6619 -0.0 1.48019 0.23
    3 2 6 9.3771 11.5794 180.0 1.47958 0.00
    3 8 4 70.1794 84.1721 -180.0 1.47497 0.01
    2 3 6 27.8684 33.4529 -0.0 1.47477 0.01
    3 10 2 3880.5187 4578.5956 -0.0 1.47223 0.59
    7 2 5 350.2102 413.1164 180.0 1.47191 0.04
    9 2 4 2.3002 2.6919 -180.0 1.46949 0.00
    9 5 3 3062.7365 3579.3946 0.0 1.46790 0.26
    4 0 6 989.8722 1164.8794 0.0 1.46771 0.09
    5 5 5 101.1663 118.5506 180.0 1.46760 0.02
    10 3 3 153.3243 179.3877 180.0 1.46749 0.01
    9 7 1 1573.0238 1848.9719 180.0 1.46610 0.13
    6 4 5 196.5581 231.9892 0.0 1.46576 0.03
    10 6 0 9.7966 11.5424 0.0 1.46546 0.00
    8 8 1 1.9098 2.3004 0.0 1.46232 0.00
    6 8 3 171.5513 206.9985 -0.0 1.46217 0.02
    4 9 3 1336.7331 1615.6649 180.0 1.46166 0.19
    4 1 6 672.3174 803.2846 -0.0 1.46164 0.12
    11 4 1 588.3259 722.1948 -0.0 1.46109 0.03
    10 5 2 622.6852 761.3713 180.0 1.46031 0.04
    12 0 0 392.6126 477.4346 180.0 1.45816 0.00
    0 4 6 98.4099 108.8020 -0.0 1.45287 0.01
    12 1 0 207.8515 218.9484 180.0 1.45220 0.01
    11 3 2 816.4420 857.7786 180.0 1.44984 0.05
    3 3 6 1337.1114 1450.8105 180.0 1.44926 0.24
    6 9 2 194.2158 208.5888 -180.0 1.44916 0.02
    1 4 6 149.2070 162.1626 -180.0 1.44789 0.03
    10 6 1 65.2753 70.6055 180.0 1.44778 0.00
    4 6 5 665.9513 724.6034 180.0 1.44735 0.10
    1 7 5 2541.2873 2818.5137 180.0 1.44551 0.44
    5 10 1 50.2029 55.5618 180.0 1.44444 0.01
    4 2 6 753.8032 834.7472 0.0 1.44388 0.13
    2 11 0 0.1655 0.1838 0.0 1.44283 0.00
    7 3 5 1903.0812 2119.4323 -0.0 1.44206 0.23
    1 11 1 4436.8368 4951.2081 180.0 1.44036 0.69
    7 6 4 106.4886 119.0765 180.0 1.44013 0.01
    9 3 4 647.4243 724.2885 0.0 1.43977 0.06
    4 8 4 775.4405 868.6432 0.0 1.43961 0.11
    4 10 2 37.2256 41.6874 0.0 1.43706 0.01
    7 9 1 1341.5443 1503.3513 180.0 1.43695 0.14
    12 1 1 2099.9100 2337.4583 -180.0 1.43499 0.10
    12 2 0 1036.9306 1151.0022 -180.0 1.43478 0.03
    2 4 6 525.5662 585.0441 -0.0 1.43324 0.09
    2 7 5 309.7715 343.7604 -180.0 1.43093 0.05
    8 5 4 534.5548 591.6326 -0.0 1.43051 0.05
    0 10 3 10.2039 11.2601 -180.0 1.42976 0.00
    6 7 4 4154.6486 4563.1645 -180.0 1.42870 0.51
    10 4 3 693.5087 759.7881 -0.0 1.42655 0.05
    2 11 1 1623.7191 1769.4254 -180.0 1.42594 0.24
    1 10 3 189.0828 206.0089 -180.0 1.42501 0.03
    5 0 6 2911.4211 3131.5524 180.0 1.42334 0.23
    12 2 1 2368.2877 2455.8425 0.0 1.41818 0.12
    5 9 3 1176.9623 1229.0084 -0.0 1.41781 0.15
    5 1 6 69.6299 73.2033 180.0 1.41780 0.01
    4 3 6 44.6887 46.9064 -180.0 1.41567 0.01
    8 1 5 479.3502 502.9892 0.0 1.41567 0.05
    1 9 4 174.2665 182.6360 180.0 1.41538 0.03
    9 7 2 78.8443 82.7147 -0.0 1.41483 0.01
    6 5 5 3881.5264 4077.7742 -180.0 1.41392 0.50
    8 7 3 2184.2191 2298.6384 0.0 1.41244 0.20
    8 8 2 294.0013 309.3252 0.0 1.41143 0.03
    11 1 3 401.2932 422.2607 -180.0 1.41132 0.02
    2 10 3 5.1319 5.3953 -0.0 1.41104 0.00
    11 4 2 20.3709 21.4186 180.0 1.41032 0.00
    3 4 6 15.5723 16.3686 0.0 1.40979 0.00
    11 5 1 953.6776 999.8875 180.0 1.40972 0.05
    6 10 0 562.8102 591.5002 0.0 1.40890 0.03
    3 7 5 875.8048 914.7006 180.0 1.40759 0.13
    12 3 0 159.1184 163.7769 -0.0 1.40709 0.00
    9 6 3 155.1062 165.0531 0.0 1.40501 0.01
    5 6 5 0.0426 0.0455 -0.0 1.40474 0.00
    7 4 5 387.7759 419.9462 180.0 1.40316 0.05
    3 11 1 58.0612 62.9261 180.0 1.40284 0.01
    2 9 4 4161.4405 4572.5178 -180.0 1.40169 0.63
    5 2 6 583.4403 636.5844 180.0 1.40158 0.09
    9 4 4 22.3164 24.5282 180.0 1.40105 0.00
    10 0 4 7263.1598 7984.7625 -0.0 1.40069 0.28
    7 8 3 4549.1869 5025.6861 0.0 1.40001 0.47
    8 2 5 569.2170 626.8092 -180.0 1.39951 0.06
    10 6 2 3.0628 3.3892 -0.0 1.39834 0.00
    1 5 6 2.5532 2.8204 180.0 1.39785 0.00
    5 8 4 3.8412 4.2409 -180.0 1.39766 0.00
    10 1 4 804.9555 894.4087 0.0 1.39541 0.06
    5 10 2 20.0715 22.3417 -0.0 1.39533 0.00
    11 2 3 186.8960 206.4565 -180.0 1.39532 0.01
    6 10 1 5.5076 6.2708 -0.0 1.39316 0.00
    10 7 0 658.2629 758.6123 0.0 1.39232 0.02
    12 0 2 1511.0104 1756.4108 0.0 1.39199 0.04
    1 11 2 38.9501 45.2041 0.0 1.39166 0.01
    12 3 1 11.6020 13.7651 180.0 1.39141 0.00
    3 10 3 413.8290 497.3842 0.0 1.38864 0.06
    7 9 2 10.3134 12.4108 -0.0 1.38858 0.00
    4 11 0 1250.2737 1481.4769 -0.0 1.38734 0.08
    12 1 2 320.0776 384.6878 0.0 1.38681 0.02
    2 5 6 184.5404 216.6535 180.0 1.38466 0.03
    8 9 0 1694.7634 1986.0317 0.0 1.38429 0.07
    9 8 1 476.5906 546.8023 180.0 1.38255 0.04
    10 2 4 35.2461 39.2512 0.0 1.37993 0.00
    3 9 4 449.6466 497.5053 0.0 1.37973 0.06
    4 4 6 144.4402 160.3979 -180.0 1.37881 0.02
    2 11 2 139.3254 154.6743 180.0 1.37864 0.02
    10 5 3 967.6449 1063.8061 0.0 1.37862 0.07
    10 7 1 827.5146 907.7075 -180.0 1.37713 0.05
    4 7 5 10.3929 11.4325 -180.0 1.37676 0.00
    5 3 6 2775.1164 3086.3043 180.0 1.37573 0.40
    6 0 6 92.2111 103.4448 180.0 1.37421 0.01
    8 3 5 1093.6958 1227.3883 -0.0 1.37377 0.11
    4 11 1 11.7409 13.3440 -180.0 1.37231 0.00
    8 6 4 3017.6322 3430.6847 180.0 1.37211 0.29
    12 2 2 8.0937 9.2372 180.0 1.37161 0.00
    12 4 0 130.3916 150.1597 0.0 1.37088 0.00
    7 7 4 16.5457 19.1531 -0.0 1.37055 0.00
    11 3 3 11.9428 13.9612 -180.0 1.36980 0.00
    0 8 5 509.1929 598.8853 -180.0 1.36942 0.04
    8 9 1 552.0125 647.7400 -180.0 1.36935 0.05
    6 9 3 0.0059 0.0070 0.0 1.36923 0.00
    6 1 6 437.1396 511.3113 -180.0 1.36922 0.06
    1 8 5 516.1838 632.3326 0.0 1.36524 0.08
    11 5 2 14.7864 18.3538 -180.0 1.36396 0.00
    3 5 6 1940.4543 2364.8865 180.0 1.36348 0.30
    4 10 3 1.6071 1.8366 -180.0 1.35901 0.00
    3 11 2 238.1830 261.1085 180.0 1.35773 0.03
    7 5 5 608.4021 663.3417 -0.0 1.35748 0.07
    6 6 5 434.7705 473.9015 0.0 1.35745 0.05
    12 4 1 346.3262 362.9067 0.0 1.35637 0.02
    9 5 4 132.7556 136.6698 0.0 1.35557 0.01
    10 3 4 77.6738 79.3809 0.0 1.35524 0.01
    6 2 6 167.1685 169.9849 -0.0 1.35459 0.02
    11 6 1 646.0783 630.9507 180.0 1.35373 0.04
    2 8 5 1476.6588 1426.5929 -180.0 1.35294 0.21
    6 8 4 425.0729 404.0154 0.0 1.35106 0.05
    4 9 4 706.3735 670.2927 180.0 1.35065 0.09
    6 10 2 1523.0910 1472.9050 -0.0 1.34895 0.16
    12 3 2 1.7748 1.7412 0.0 1.34736 0.00
    0 6 6 200.9742 198.2197 -180.0 1.34719 0.02
    1 6 6 555.6895 567.2648 0.0 1.34321 0.09
    9 1 5 956.6538 973.5208 180.0 1.34292 0.09
    5 4 6 1545.5535 1574.7278 -0.0 1.34183 0.21
    0 12 0 3361.4079 3416.9840 -0.0 1.34095 0.11
    9 7 3 166.1717 169.3726 0.0 1.34016 0.01
    8 4 5 488.8143 498.2511 180.0 1.34002 0.05
    5 7 5 1624.3511 1656.5329 180.0 1.33993 0.20
    9 8 2 12.6024 12.8647 -180.0 1.33930 0.00
    7 10 1 1895.3763 1930.7109 180.0 1.33908 0.18
    8 8 3 0.3852 0.3924 0.0 1.33728 0.00
    11 4 3 906.9352 918.8473 -180.0 1.33633 0.05
    5 11 1 180.5548 180.4946 180.0 1.33583 0.02
    4 5 6 77.3498 77.1013 -180.0 1.33540 0.01
    10 7 2 154.5281 152.2243 -0.0 1.33438 0.01
    3 8 5 44.8689 43.3482 -180.0 1.33316 0.01
    2 6 6 384.1418 368.6444 -180.0 1.33150 0.06
    6 3 6 17.5544 16.9929 -180.0 1.33121 0.00
    4 11 2 98.1747 94.8449 -0.0 1.32999 0.01
    9 2 5 44.0797 42.7322 -180.0 1.32911 0.00
    12 5 0 972.7171 951.2401 -180.0 1.32819 0.02
    13 1 1 2529.3462 2501.0931 -0.0 1.32771 0.11
    0 12 1 274.1037 268.1644 -180.0 1.32736 0.02
    8 9 2 692.6678 679.3820 -0.0 1.32730 0.06
    1 1 7 1121.7569 1098.7319 -180.0 1.32704 0.19
    10 6 3 136.8836 135.3460 180.0 1.32613 0.01
    2 12 0 1229.2162 1209.3728 -0.0 1.32547 0.08
    0 10 4 2404.5956 2378.1669 180.0 1.32536 0.17
    1 12 1 512.0637 505.5283 0.0 1.32356 0.07
    5 10 3 0.8324 0.8227 -0.0 1.32356 0.00
    10 4 4 378.1251 373.6957 180.0 1.32280 0.03
    7 0 6 2362.4698 2335.8919 180.0 1.32222 0.14
    1 10 4 16.2516 16.0527 -180.0 1.32157 0.00
    1 11 3 837.6131 828.1574 0.0 1.32042 0.11
    10 8 0 250.2637 246.8930 0.0 1.32016 0.01
    7 9 3 712.7809 709.4236 180.0 1.31779 0.07
    7 1 6 221.4515 221.1192 -180.0 1.31778 0.03
    0 2 7 2137.1024 2137.1318 -0.0 1.31743 0.17
    12 1 3 21.8955 22.0667 0.0 1.31628 0.00
    5 9 4 201.1995 203.5534 0.0 1.31583 0.02
    2 1 7 385.3590 387.5826 0.0 1.31574 0.06
    12 4 2 232.0810 236.2114 -180.0 1.31547 0.01
    11 0 4 1031.3140 1046.5036 180.0 1.31500 0.03
    12 5 1 2192.1942 2245.0397 -180.0 1.31498 0.11
    13 2 1 213.8797 220.9261 -180.0 1.31435 0.01
    1 2 7 49.6153 50.0922 180.0 1.31371 0.01
    11 6 2 49.4531 50.8106 -180.0 1.31306 0.00
    3 6 6 1424.0989 1448.6755 -0.0 1.31263 0.20
    2 12 1 1020.1969 1028.9531 -180.0 1.31235 0.13
    8 7 4 559.0360 566.5797 -180.0 1.31153 0.05
    11 1 4 47.6048 47.8144 180.0 1.31063 0.00
    2 10 4 5251.3086 5268.3047 180.0 1.31041 0.69
    2 11 3 693.5741 688.9369 -180.0 1.30928 0.09
    6 11 0 71.4073 70.1834 0.0 1.30757 0.00
    7 6 5 54.9838 53.7846 180.0 1.30727 0.01
    10 8 1 233.8874 228.3359 -180.0 1.30719 0.02
    9 3 5 688.3173 673.7178 -0.0 1.30700 0.06
    4 8 5 1301.0871 1267.1541 -180.0 1.30688 0.16
    9 6 4 845.9714 819.3333 180.0 1.30557 0.07
    7 2 6 213.2426 208.6304 180.0 1.30472 0.02
    12 2 3 1413.4595 1372.1073 -0.0 1.30326 0.07
    9 9 1 801.8630 781.8545 -180.0 1.30319 0.06
    2 2 7 1819.6827 1801.4531 -0.0 1.30274 0.28
    5 5 6 471.5889 469.0282 0.0 1.30171 0.06
    7 8 4 1932.5950 1918.6067 180.0 1.30156 0.19
    6 4 6 639.4977 647.0075 -0.0 1.30043 0.08
    8 5 5 129.2601 131.5309 -180.0 1.30006 0.01
    7 10 2 3877.9935 3969.8302 0.0 1.29968 0.36
    6 7 5 879.6750 916.3195 -180.0 1.29870 0.10
    11 2 4 376.0357 395.3086 -180.0 1.29778 0.02
    3 1 7 3034.0441 3150.5276 -180.0 1.29753 0.45
    5 11 2 37.5987 39.6476 180.0 1.29670 0.00
    11 5 3 1185.9578 1267.2804 0.0 1.29669 0.07
    8 10 0 841.0218 891.8733 -0.0 1.29616 0.03
    11 7 1 4.1113 4.4200 -0.0 1.29545 0.00
    6 11 1 4139.4447 4368.8849 -180.0 1.29497 0.42
    3 12 1 2771.8033 2897.6960 -0.0 1.29427 0.33
    13 0 2 67.3953 72.2334 -0.0 1.29343 0.00
    13 3 1 330.5958 354.2872 180.0 1.29296 0.01
    3 10 4 390.6957 409.0104 -180.0 1.29241 0.05
    1 3 7 879.9726 901.7807 0.0 1.29235 0.14
    3 11 3 2717.2790 2768.1924 0.0 1.29133 0.33
    13 1 2 1246.8689 1218.7550 180.0 1.28927 0.05
    0 12 2 1397.6928 1341.8491 -180.0 1.28895 0.09
    1 9 5 0.4370 0.4174 -180.0 1.28867 0.00
    4 6 6 49.5260 45.7657 -180.0 1.28752 0.01
    1 7 6 671.0443 598.4039 -0.0 1.28622 0.09
    1 12 2 433.4462 388.6827 -0.0 1.28547 0.05
    3 2 7 320.3677 287.8100 180.0 1.28505 0.05
    10 5 4 237.3952 206.7182 0.0 1.28432 0.02
    8 10 1 128.5009 112.4981 -180.0 1.28387 0.01
    7 3 6 427.8379 378.5908 0.0 1.28379 0.05
    6 10 3 260.6387 227.1947 -0.0 1.28377 0.03
    12 3 3 153.8528 134.1127 0.0 1.28240 0.01
    4 12 0 3426.9354 3048.4442 0.0 1.28207 0.19
    2 3 7 10.2119 9.0934 180.0 1.28190 0.00
    12 6 0 1106.3584 984.0239 -0.0 1.28105 0.03
    2 9 5 0.6762 0.6162 180.0 1.27831 0.00
    9 4 5 1665.2278 1526.5052 180.0 1.27783 0.14
    12 5 2 1338.6111 1223.3801 180.0 1.27761 0.07
    11 3 4 53.8268 49.5915 180.0 1.27718 0.00
    13 2 2 21.5198 19.7381 -180.0 1.27703 0.00
    6 9 4 1708.3850 1579.3495 180.0 1.27672 0.18
    2 7 6 9.2740 8.6547 0.0 1.27592 0.00
    9 8 3 31.7916 29.8304 0.0 1.27545 0.00
    5 8 5 1942.9571 1827.5883 -0.0 1.27526 0.22
    2 12 2 512.3217 482.0811 -180.0 1.27519 0.06
    10 1 5 95.1464 90.9710 180.0 1.27355 0.01
    4 1 7 523.0445 499.9430 -0.0 1.27325 0.07
    10 7 3 229.8915 224.8835 0.0 1.27119 0.02
    10 8 2 98.5023 96.5688 -180.0 1.27046 0.01
    4 12 1 233.9256 227.9564 0.0 1.27018 0.03
    12 6 1 306.8316 301.2725 -180.0 1.26919 0.01
    8 0 6 821.2822 802.6492 -180.0 1.26899 0.04
    4 10 4 0.0544 0.0535 180.0 1.26842 0.00
    0 4 7 122.7431 120.2263 -0.0 1.26744 0.01
    4 11 3 2007.1481 1973.7086 180.0 1.26740 0.22
    9 9 2 1483.6760 1463.4959 -0.0 1.26679 0.11
    8 9 3 506.8118 498.7500 180.0 1.26507 0.04
    8 1 6 1143.5363 1111.4260 -0.0 1.26506 0.11
    3 3 7 201.7654 195.9108 180.0 1.26504 0.03
    13 4 1 1978.1892 1974.6361 180.0 1.26470 0.08
    1 4 7 833.4716 805.1511 0.0 1.26413 0.12
    6 5 6 398.5873 385.0999 -180.0 1.26381 0.04
    10 2 5 115.1094 108.4056 -180.0 1.26175 0.01
    3 9 5 571.6472 535.7538 -180.0 1.26159 0.07
    4 2 7 666.0325 625.3724 -0.0 1.26146 0.09
    11 7 2 3180.6703 2909.1602 -0.0 1.25967 0.18
    3 7 6 1714.9002 1568.6839 -0.0 1.25929 0.22
    6 11 2 180.1594 165.1530 -0.0 1.25923 0.02
    3 12 2 837.6188 765.1168 0.0 1.25859 0.10
    13 3 2 2856.5686 2585.5389 180.0 1.25739 0.12
    5 6 6 355.3257 321.2617 0.0 1.25725 0.04
    7 4 6 913.8500 821.0174 0.0 1.25611 0.09
    8 6 5 1.5212 1.3631 -180.0 1.25576 0.00
    12 4 3 3353.0964 2983.6935 -0.0 1.25481 0.17
    7 7 5 63.2523 56.2241 -180.0 1.25456 0.01
    2 4 7 248.9190 221.2274 -0.0 1.25434 0.03
    8 2 6 957.4543 846.6044 -0.0 1.25350 0.09
    9 7 4 31.3419 27.5912 -0.0 1.25305 0.00
    11 6 3 452.8264 397.7903 180.0 1.25272 0.03
    7 11 1 1547.9061 1348.7441 -0.0 1.25119 0.14
    8 8 4 29.0904 25.1756 -180.0 1.25069 0.00
    10 9 0 48.2690 41.7453 0.0 1.25055 0.00
    11 4 4 1818.6271 1567.2399 180.0 1.24992 0.11
    14 0 0 4729.9191 4006.7544 180.0 1.24985 0.04
    8 10 2 103.0486 88.6600 0.0 1.24902 0.01
    14 1 0 1640.0343 1420.6695 -0.0 1.24609 0.03
    5 1 7 1328.8985 1199.1464 180.0 1.24396 0.17
    9 5 5 67.1148 61.1736 -0.0 1.24304 0.01
    10 3 5 1745.2276 1597.8596 -0.0 1.24279 0.13
    4 3 7 2114.2859 1943.9676 -180.0 1.24252 0.27
    10 6 4 1691.7450 1582.4708 -180.0 1.24156 0.11
    5 12 1 7.3008 6.8531 0.0 1.24109 0.00
    7 10 3 8.6228 8.1338 180.0 1.24108 0.00
    6 8 5 1185.5391 1150.1098 -180.0 1.23956 0.12
    10 9 1 1.0710 1.0387 -0.0 1.23951 0.00
    5 10 4 6.4588 6.2718 -180.0 1.23945 0.00
    4 9 5 254.8249 248.9271 -0.0 1.23924 0.03
    3 4 7 63.8906 61.4228 0.0 1.23853 0.01
    5 11 3 2703.3139 2630.5174 -0.0 1.23850 0.27
    12 0 4 745.9159 727.2735 -0.0 1.23711 0.02
    4 7 6 359.6273 351.2064 180.0 1.23707 0.04
    1 11 4 8.0145 7.8254 -0.0 1.23687 0.00
    11 8 1 32.8938 32.3011 -0.0 1.23673 0.00
    4 12 2 1914.8809 1833.1091 -180.0 1.23640 0.20
    12 6 2 1041.2443 1003.1839 -0.0 1.23549 0.05
    14 1 1 535.0115 515.3742 0.0 1.23517 0.02
    14 2 0 1762.8443 1692.7602 180.0 1.23503 0.03
    8 3 6 20.9271 19.6247 -0.0 1.23490 0.00
    7 9 4 802.2972 754.2325 180.0 1.23471 0.07
    12 1 4 27.0314 24.6850 -180.0 1.23347 0.00
    5 2 7 1919.8868 1750.5557 0.0 1.23295 0.23
    13 1 3 2078.3510 1837.3486 -180.0 1.23201 0.09
    0 12 3 1226.0135 1094.3429 -180.0 1.23174 0.07
    0 8 6 426.5122 376.3064 -0.0 1.23173 0.03
    13 4 2 372.6272 325.0224 0.0 1.23135 0.02
    12 7 0 96.2897 84.1271 -180.0 1.23133 0.00
    13 5 1 903.6386 784.2888 180.0 1.23095 0.04
    1 5 7 760.0515 674.4966 0.0 1.23042 0.10
    9 10 1 281.2565 248.6824 0.0 1.22887 0.02
    1 12 3 161.3270 143.5217 0.0 1.22870 0.02
    1 8 6 0.0260 0.0229 -0.0 1.22869 0.00
    2 11 4 1685.1223 1506.5432 0.0 1.22770 0.19
    2 13 0 1564.5184 1458.0039 180.0 1.22560 0.09
    14 2 1 5332.0754 5128.5260 0.0 1.22440 0.20
    1 13 1 247.8619 236.3103 0.0 1.22408 0.03
    7 5 6 90.4463 88.2913 0.0 1.22302 0.01
    6 6 6 1279.2144 1252.6864 -180.0 1.22300 0.13
    12 2 4 2645.2528 2610.3211 -0.0 1.22274 0.14
    12 5 3 791.9700 797.8228 0.0 1.22182 0.04
    2 5 7 281.7512 278.9906 180.0 1.22139 0.04
    13 2 3 444.6064 450.0180 180.0 1.22132 0.02
    12 7 1 165.1519 168.2881 -180.0 1.22078 0.01
    2 12 3 2841.0075 2822.4500 180.0 1.21971 0.32
    2 8 6 1531.4851 1545.6430 -0.0 1.21970 0.19
    0 10 5 683.0269 691.6094 -180.0 1.21962 0.04
    7 11 2 15.5231 15.3304 0.0 1.21887 0.00
    6 12 0 21.7457 21.1081 -0.0 1.21833 0.00
    10 4 5 217.9135 210.7610 -180.0 1.21763 0.02
    4 4 7 92.1028 87.7946 -180.0 1.21737 0.01
    11 5 4 383.5611 370.8484 180.0 1.21731 0.02
    14 3 0 75.5228 74.6815 0.0 1.21724 0.00
    1 10 5 46.9194 44.7821 -180.0 1.21667 0.01
    8 11 0 10.2498 9.4890 -180.0 1.21596 0.00
    9 0 6 2505.4274 2301.7721 -180.0 1.21580 0.10
    10 8 3 49.7189 45.6664 180.0 1.21557 0.00
    5 3 7 1633.8803 1479.4579 0.0 1.21525 0.19
    2 13 1 1937.8994 1751.7676 -180.0 1.21520 0.21
    3 11 4 1958.4813 1664.3440 180.0 1.21287 0.21
    9 9 3 182.8577 153.4556 180.0 1.21235 0.01
    9 1 6 11.8708 10.0354 -0.0 1.21235 0.00
    5 9 5 25.1449 21.0044 -0.0 1.21218 0.00
    6 1 7 586.7484 482.9088 -0.0 1.21076 0.07
    8 4 6 12.3845 10.0481 180.0 1.21021 0.00
    5 7 6 1167.1810 940.2383 -0.0 1.21015 0.13
    5 12 2 604.8202 486.2175 -0.0 1.20952 0.06
    8 7 5 239.3739 189.6939 -180.0 1.20882 0.02
    11 1 5 674.8904 534.1674 -180.0 1.20812 0.04
    6 12 1 199.7070 158.4013 -180.0 1.20811 0.02
    10 9 2 3322.9857 2615.9558 -0.0 1.20806 0.21
    2 10 5 57.1859 44.9221 -0.0 1.20794 0.01
    14 0 2 3711.9759 2909.1751 0.0 1.20743 0.07
    14 3 1 873.3546 684.9084 -0.0 1.20705 0.03
    3 5 7 672.7600 528.0837 0.0 1.20678 0.08
    6 10 4 57.8012 45.1161 0.0 1.20660 0.01
    11 7 3 1281.2205 996.0092 180.0 1.20611 0.07
    8 11 1 1110.4217 865.2226 -180.0 1.20580 0.09
    6 11 3 331.7257 257.9755 180.0 1.20572 0.03
    11 8 2 1.6413 1.2699 -180.0 1.20549 0.00
    12 3 4 1356.8841 1052.2161 -0.0 1.20546 0.07
    3 12 3 36.8390 28.6257 -180.0 1.20516 0.00
    3 8 6 9.4780 7.3255 0.0 1.20515 0.00
    9 6 5 2754.6582 2127.7745 -0.0 1.20415 0.21
    13 3 3 0.2267 0.1741 0.0 1.20410 0.00
    14 1 2 1534.5469 1170.6158 -0.0 1.20404 0.06
    9 2 6 440.9310 343.2600 180.0 1.20215 0.04
    7 8 5 1062.4463 827.3098 -0.0 1.20100 0.10
    3 13 1 330.1695 258.1611 -0.0 1.20080 0.03
    6 2 7 295.1962 230.9522 -180.0 1.20060 0.03
    13 5 2 2114.4560 1656.9816 -180.0 1.20013 0.09
    9 8 4 333.5377 261.3983 -0.0 1.19968 0.02
    9 10 2 2338.7868 1833.9412 0.0 1.19820 0.16
    11 2 5 90.2058 70.7738 -180.0 1.19803 0.01
    8 10 3 3060.2939 2395.0787 -180.0 1.19675 0.24
    10 7 4 1051.6268 821.8157 -180.0 1.19613 0.07
    0 6 7 999.3709 786.6713 180.0 1.19544 0.06
    14 2 2 86.8788 67.9354 0.0 1.19405 0.00
    3 10 5 111.4333 87.9603 0.0 1.19380 0.01
    1 13 2 2533.8460 2035.0133 -0.0 1.19377 0.27
    14 4 0 23.4658 18.3829 0.0 1.19357 0.00
    13 6 1 275.0562 217.8593 0.0 1.19315 0.01
    4 11 4 801.6506 643.0105 -0.0 1.19297 0.08
    1 6 7 299.6887 242.9387 -180.0 1.19266 0.04
    5 4 7 204.1826 169.3048 -0.0 1.19169 0.02
    4 13 0 18.9788 15.9666 180.0 1.19104 0.00
    8 9 4 2259.1420 1888.0799 -180.0 1.19103 0.18
    12 7 2 150.4333 126.6445 -0.0 1.19070 0.01
    10 5 5 414.1519 379.7974 -0.0 1.18742 0.03
    4 5 7 1561.3622 1427.9650 -180.0 1.18718 0.18
    7 6 6 8337.1102 7809.0187 -0.0 1.18592 0.77
    9 3 6 1747.1329 1623.6652 -0.0 1.18572 0.14
    4 12 3 41.5520 38.9295 180.0 1.18563 0.00
    4 8 6 872.9100 827.7588 0.0 1.18563 0.09
    2 13 2 1235.0891 1144.1955 0.0 1.18552 0.13
    12 6 3 1118.7054 1071.1334 -180.0 1.18483 0.06
    10 10 0 997.6016 944.9391 180.0 1.18444 0.03
    2 6 7 414.7499 389.2962 180.0 1.18444 0.05
    6 3 7 1199.4825 1106.4959 180.0 1.18424 0.13
    14 4 1 343.6445 333.4501 -0.0 1.18396 0.01
    12 4 4 2953.2119 2728.0752 -180.0 1.18246 0.15
    11 3 5 326.1365 291.7920 0.0 1.18177 0.02
    4 13 1 18.9180 16.5634 -180.0 1.18149 0.00
    6 9 5 2990.0692 2680.4337 0.0 1.18140 0.28
    13 4 3 59.3573 53.0015 180.0 1.18118 0.00
    11 6 4 583.2105 506.0638 180.0 1.18071 0.03
    12 8 0 614.5001 533.4496 -0.0 1.18057 0.01
    8 5 6 225.4195 192.3711 180.0 1.18053 0.02
    6 7 6 798.5603 652.5861 0.0 1.17952 0.08
    11 9 1 19.8228 15.7050 180.0 1.17895 0.00
    6 12 2 39.3882 31.5852 -0.0 1.17894 0.00
    14 3 2 73.4553 54.3099 -180.0 1.17795 0.00
    8 11 2 923.7510 696.3378 180.0 1.17679 0.07
    10 10 1 283.6749 215.5364 -180.0 1.17505 0.02
    4 10 5 11.8822 9.0043 -180.0 1.17481 0.00
    7 1 7 474.3045 373.1818 180.0 1.17475 0.05
    7 12 1 648.2563 534.8280 -0.0 1.17233 0.05
    3 13 2 1263.2632 1043.9621 0.0 1.17214 0.13
    1 9 6 3834.8560 3258.4774 0.0 1.17198 0.43
    12 8 1 393.9903 340.5200 -180.0 1.17127 0.02
    3 6 7 249.8929 211.6703 -0.0 1.17110 0.03
    7 10 4 2278.7410 1957.4828 -180.0 1.17095 0.19
    7 11 3 4.5817 3.9291 -180.0 1.17015 0.00
    5 11 4 99.9782 85.4885 180.0 1.16877 0.01
    0 0 8 3997.8212 3440.7408 0.0 1.16852 0.13
    13 0 4 7.2125 6.2717 -0.0 1.16637 0.00
    1 0 8 29.2197 25.9311 180.0 1.16592 0.00
    7 2 7 1031.5918 921.5668 0.0 1.16547 0.10
    14 5 0 1100.3426 990.5748 -0.0 1.16507 0.02
    13 6 2 2.5718 2.3171 -180.0 1.16502 0.00
    2 9 6 126.0051 116.8093 180.0 1.16417 0.01
    9 4 6 429.2914 396.5276 0.0 1.16381 0.03
    10 0 6 663.1515 612.5859 -0.0 1.16360 0.02
    5 5 7 4877.2421 4537.6541 0.0 1.16332 0.52
    13 1 4 14.8883 14.0463 0.0 1.16332 0.00
    0 12 4 5708.6705 5399.4817 180.0 1.16309 0.30
    1 1 8 150.5346 138.8212 0.0 1.16287 0.02
    9 7 5 901.1968 861.6033 -180.0 1.16258 0.07
    6 4 7 2.9601 2.7703 -180.0 1.16241 0.00
    5 12 3 0.2178 0.2072 -180.0 1.16187 0.00
    5 8 6 63.7113 61.4836 180.0 1.16187 0.01
    8 8 5 2930.5063 2807.1235 0.0 1.16069 0.23
    10 9 3 935.5912 896.7599 180.0 1.16058 0.06
    10 1 6 1105.4930 1030.3903 -0.0 1.16057 0.08
    1 12 4 4.5272 4.2993 -180.0 1.16053 0.00
    11 4 5 88.4591 82.8420 180.0 1.16007 0.01
    9 11 1 15.4729 14.4324 -0.0 1.15989 0.00
    11 8 3 1136.7583 1014.0862 0.0 1.15829 0.06
    2 0 8 2094.2128 1863.1964 -0.0 1.15823 0.13
    5 13 1 134.3025 118.8909 0.0 1.15797 0.01
    14 1 3 354.7824 301.8420 0.0 1.15701 0.01
    14 4 2 2144.9382 1784.9051 -180.0 1.15646 0.08
    0 2 8 859.8937 742.4833 -180.0 1.15639 0.05
    14 5 1 315.8142 260.2286 -180.0 1.15613 0.01
    2 1 8 301.4572 257.6198 180.0 1.15524 0.04
    12 5 4 39.6066 32.8558 -180.0 1.15473 0.00
    15 1 1 226.2678 184.9162 -0.0 1.15456 0.01
    13 2 4 3.1136 2.5860 180.0 1.15431 0.00
    4 13 2 387.1504 326.3332 180.0 1.15416 0.04
    1 2 8 882.2216 750.0405 -0.0 1.15387 0.11
    13 5 3 828.3952 686.1432 0.0 1.15354 0.04
    10 6 5 838.0956 700.2979 0.0 1.15338 0.06
    4 6 7 5.0880 4.2798 0.0 1.15316 0.00
    2 12 4 816.7402 684.8911 180.0 1.15295 0.08
    13 7 1 33.1638 27.6550 -180.0 1.15266 0.00
    1 7 7 71.9363 60.9074 0.0 1.15223 0.01
    9 10 3 86.0125 73.1085 -0.0 1.15183 0.01
    11 9 2 833.8810 708.0651 0.0 1.15179 0.04
    5 10 5 12.6240 10.7356 -0.0 1.15168 0.00
    10 2 6 390.5817 335.3897 -180.0 1.15162 0.03
    3 9 6 0.5443 0.4644 -0.0 1.15150 0.00
    7 3 7 220.2563 192.5446 -0.0 1.15048 0.02
    1 11 5 69.8475 62.1942 -0.0 1.14962 0.01
    10 8 4 767.8640 685.9496 0.0 1.14945 0.05
    0 14 0 1015.5001 900.4987 0.0 1.14939 0.03
    10 10 2 51.0530 46.7197 180.0 1.14815 0.00
    14 2 3 856.2684 788.2078 -0.0 1.14814 0.03
    1 13 3 3530.0269 3212.4686 -0.0 1.14789 0.35
    7 9 5 71.0865 65.4702 0.0 1.14788 0.01
    8 6 6 400.4810 368.8533 0.0 1.14706 0.03
    12 1 5 454.8739 418.5749 0.0 1.14688 0.02
    9 9 4 94.9822 88.5176 -180.0 1.14673 0.01
    2 2 8 501.5272 452.8437 -0.0 1.14642 0.06
    7 7 6 1311.3507 1215.0824 -180.0 1.14615 0.11
    3 0 8 137.0950 123.1467 0.0 1.14575 0.01
    15 2 1 3117.8747 2980.9755 180.0 1.14575 0.10
    7 12 2 4789.0716 4387.1137 0.0 1.14562 0.37
    12 7 3 424.8405 396.1257 -0.0 1.14516 0.02
    2 7 7 12.7423 11.6308 180.0 1.14481 0.00
    12 8 2 174.7057 161.5039 -0.0 1.14463 0.01
    8 12 0 333.5232 290.1482 -180.0 1.14321 0.01
    3 1 8 792.1291 679.6835 180.0 1.14286 0.09
    2 11 5 3.1762 2.6777 -0.0 1.14224 0.00
    11 7 4 2.6294 2.1486 -180.0 1.14144 0.00
    6 11 4 23.9455 19.3943 -0.0 1.14111 0.00
    0 14 1 1458.7782 1197.9312 -180.0 1.14080 0.07
    3 12 4 122.9995 98.5479 -180.0 1.14063 0.01
    2 13 3 374.9638 302.9644 0.0 1.14055 0.04
    13 3 4 60.0966 47.1157 0.0 1.13974 0.00
    2 14 0 621.7991 502.5169 -180.0 1.13959 0.03
    6 13 0 2784.3461 2229.1032 180.0 1.13942 0.11
    1 3 8 134.0315 107.8746 0.0 1.13932 0.02
    1 14 1 1091.3803 875.5078 -0.0 1.13838 0.11
    12 2 5 212.8373 167.6884 -0.0 1.13824 0.01
    9 5 6 10.5550 8.3877 180.0 1.13735 0.00
    10 3 6 710.0988 567.2105 -0.0 1.13715 0.05
    8 1 7 9.9456 8.0050 -180.0 1.13694 0.00
    6 5 7 413.5446 334.8249 180.0 1.13604 0.04
    8 12 1 113.2416 93.3005 0.0 1.13475 0.01
    6 12 3 304.8463 251.6999 180.0 1.13468 0.03
    6 8 6 130.5600 108.1135 -0.0 1.13468 0.01
    4 9 6 7.9467 6.6173 0.0 1.13443 0.00
    3 2 8 117.5069 96.9568 0.0 1.13431 0.01
    9 11 2 156.6610 130.5244 180.0 1.13400 0.01
    11 5 5 1937.1769 1616.2096 0.0 1.13386 0.11
    14 3 3 862.3619 724.7113 180.0 1.13380 0.03
    8 10 4 1464.4847 1228.8941 -0.0 1.13350 0.11
    14 6 0 3466.9547 2931.5369 -0.0 1.13287 0.06
    8 11 3 127.7581 107.3694 180.0 1.13277 0.01
    3 7 7 5.9388 4.9871 180.0 1.13275 0.00
    5 13 2 270.8986 226.9497 -0.0 1.13220 0.02
    2 3 8 248.0675 207.2510 180.0 1.13214 0.03
    15 0 2 1565.1189 1323.8852 180.0 1.13181 0.03
    15 3 1 366.6889 310.5951 180.0 1.13150 0.01
    5 6 7 625.5806 525.1825 180.0 1.13126 0.06
    2 14 1 1172.7499 980.6968 180.0 1.13122 0.11
    6 13 1 791.7432 663.2873 -180.0 1.13104 0.06
    14 5 2 273.9725 230.1556 -180.0 1.13048 0.01
    7 4 7 2987.1729 2499.5298 -0.0 1.13043 0.27
    3 11 5 560.4055 469.7729 -0.0 1.13027 0.05
    12 9 0 806.1035 674.6823 -0.0 1.13000 0.02
    15 1 2 238.0344 197.5524 0.0 1.12902 0.01
    4 0 8 1321.2958 1096.9466 -0.0 1.12894 0.07
    3 13 3 32.5755 27.0644 -0.0 1.12862 0.00
    8 2 7 1011.1683 838.5531 -180.0 1.12852 0.09
    13 7 2 2528.1521 2092.1896 0.0 1.12724 0.11
    4 1 8 612.1656 498.0728 -180.0 1.12617 0.07
    6 10 5 75.8069 61.0498 -180.0 1.12519 0.01
    14 6 1 845.2774 673.2135 -180.0 1.12464 0.03
    12 3 5 506.9248 402.3824 -0.0 1.12426 0.03
    4 12 4 297.0091 234.6482 180.0 1.12404 0.03
    12 6 4 2090.2825 1630.0386 -180.0 1.12335 0.10
    11 10 1 639.8070 497.4844 180.0 1.12307 0.03
    10 11 0 12.2538 9.4881 -0.0 1.12231 0.00
    13 6 3 845.1559 647.9395 -0.0 1.12226 0.04
    0 4 8 3720.0382 2912.6903 180.0 1.12214 0.21
    12 9 1 679.2548 520.1285 180.0 1.12184 0.03
    15 2 2 96.1220 72.7732 0.0 1.12077 0.00
    3 3 8 30.8937 24.2755 0.0 1.12047 0.00
    13 4 4 740.4410 568.2221 -0.0 1.12024 0.03
    1 4 8 347.5449 273.5673 -180.0 1.11984 0.04
    3 14 1 606.7483 480.0440 -0.0 1.11958 0.06
    9 8 5 690.4264 533.1639 -0.0 1.11957 0.05
    0 10 6 213.9619 164.5280 0.0 1.11932 0.01
    4 2 8 0.0041 0.0034 -180.0 1.11798 0.00
    10 4 6 119.3744 96.5466 0.0 1.11778 0.01
    1 10 6 131.4068 107.2471 -0.0 1.11704 0.01
    10 7 5 287.6291 238.8654 -180.0 1.11669 0.02
    4 7 7 12.8695 10.7824 180.0 1.11649 0.00
    0 14 2 920.6962 783.6174 180.0 1.11614 0.04
    8 3 7 881.7365 779.2698 -180.0 1.11490 0.07
    14 4 3 147.4756 133.2061 -180.0 1.11460 0.01
    10 11 1 34.4192 31.1990 -0.0 1.11431 0.00
    4 11 5 866.2902 794.9505 0.0 1.11411 0.08
    1 14 2 12.2536 11.1517 -180.0 1.11387 0.00
    5 9 6 214.4346 200.2634 -0.0 1.11357 0.02
    11 0 6 553.3238 515.8844 -0.0 1.11307 0.02
    2 4 8 1939.9956 1803.5876 -180.0 1.11302 0.22
    0 8 7 73.6412 70.3875 180.0 1.11256 0.00
    4 13 3 3.0642 2.9024 -180.0 1.11254 0.00
    8 9 5 1669.2068 1599.8669 0.0 1.11253 0.12
    15 4 1 117.6736 114.9417 180.0 1.11241 0.00
    4 14 0 2396.5588 2282.4929 -0.0 1.11165 0.10
    8 7 6 22.1554 21.6232 0.0 1.11096 0.00
    7 11 4 243.1183 238.3008 0.0 1.11081 0.02
    13 8 1 17.8618 17.6363 -0.0 1.11071 0.00
    8 12 2 144.9654 141.5885 180.0 1.11047 0.01
    11 9 3 1819.9839 1793.1560 -180.0 1.11042 0.10
    11 1 6 1439.3476 1399.5544 0.0 1.11041 0.09
    1 8 7 177.7066 174.7313 -0.0 1.11032 0.02
    2 10 6 1355.0399 1339.0412 0.0 1.11028 0.13
    5 0 8 1832.0908 1783.4051 0.0 1.10836 0.09
    15 3 2 1380.6501 1354.6253 -180.0 1.10742 0.05
    9 6 6 6.0933 5.9677 180.0 1.10733 0.00
    2 14 2 12.1911 11.8928 180.0 1.10716 0.00
    10 10 3 261.9595 256.6964 0.0 1.10715 0.02
    6 13 2 753.6054 736.2106 0.0 1.10700 0.06
    7 5 7 1628.0288 1586.1267 180.0 1.10613 0.14
    6 6 7 431.2791 420.5447 -180.0 1.10612 0.04
    5 1 8 6.4413 6.2407 180.0 1.10574 0.00
    12 4 5 798.1954 777.8278 -180.0 1.10553 0.04
    7 12 3 2301.2426 2236.0415 -180.0 1.10488 0.17
    7 8 6 1184.9067 1153.6416 -0.0 1.10488 0.10
    4 3 8 622.7954 600.7804 180.0 1.10473 0.07
    11 6 5 60.7038 58.7807 0.0 1.10411 0.00
    12 8 3 661.9306 643.2093 180.0 1.10399 0.03
    4 14 1 1246.8513 1195.7308 180.0 1.10388 0.11
    5 12 4 68.0331 65.6627 180.0 1.10373 0.01
    2 8 7 13.6426 13.1710 180.0 1.10368 0.00
    10 9 4 377.8845 360.2315 -180.0 1.10262 0.02
    11 2 6 58.9331 55.8711 -0.0 1.10257 0.00
    14 0 4 2904.5413 2745.5341 -0.0 1.10213 0.06
    3 4 8 50.3883 47.3405 -0.0 1.10193 0.01
    7 13 1 8.5336 7.9795 0.0 1.10152 0.00
    14 6 2 461.9003 427.4857 -0.0 1.10099 0.02
    11 8 4 568.2463 524.0123 180.0 1.10066 0.03
    14 1 4 731.1789 663.8292 -180.0 1.09956 0.03
    11 10 2 3253.1477 2951.5170 0.0 1.09952 0.17
    3 10 6 971.6032 877.3598 -180.0 1.09927 0.09
    12 9 2 13.5581 12.1157 -180.0 1.09836 0.00
    9 1 7 246.6172 222.7317 0.0 1.09822 0.02
    14 7 0 2765.7197 2453.3342 180.0 1.09804 0.05
    5 2 8 0.4874 0.4404 0.0 1.09799 0.00
    8 4 7 248.5212 222.4809 0.0 1.09663 0.02
    5 7 7 53.1181 47.2658 180.0 1.09658 0.00
    13 5 4 12.2467 10.8442 180.0 1.09658 0.00
    3 14 2 328.7618 294.7285 180.0 1.09624 0.03
    9 12 1 671.1800 598.1142 180.0 1.09624 0.04
    1 5 8 118.9919 106.5352 -0.0 1.09620 0.01
    7 10 5 554.7101 491.0950 -0.0 1.09611 0.04
    9 10 4 625.2415 556.2214 -0.0 1.09511 0.04
    9 11 3 90.5700 81.1029 180.0 1.09445 0.01
    5 11 5 10.7813 9.6422 -180.0 1.09433 0.00
    10 5 6 1035.1505 931.8737 -180.0 1.09427 0.07
    16 0 0 879.9931 787.6850 0.0 1.09362 0.01
    3 8 7 874.9267 797.9379 180.0 1.09286 0.09
    5 13 3 1227.4708 1124.5720 -0.0 1.09283 0.10
    14 2 4 9.0671 8.3891 -0.0 1.09194 0.00
    1 13 4 51.1312 47.6549 -180.0 1.09172 0.00
    10 11 2 487.5903 457.9999 180.0 1.09129 0.03
    14 5 3 1340.6492 1252.9250 180.0 1.09129 0.05
    16 1 0 152.8543 141.9908 180.0 1.09110 0.00
    9 2 7 186.3462 178.3585 0.0 1.09062 0.01
    14 7 1 133.6671 127.1586 -180.0 1.09055 0.00
    15 1 3 2450.6146 2377.4381 -180.0 1.08997 0.08
    11 3 6 238.3918 232.0053 0.0 1.08985 0.01
    13 1 5 928.4941 904.0679 180.0 1.08985 0.04
    2 5 8 19.1833 18.6798 -180.0 1.08981 0.00
    0 12 5 33.8602 33.1687 -180.0 1.08966 0.00
    6 9 6 452.4814 444.4250 0.0 1.08956 0.04
    15 4 2 1092.2425 1076.7957 -0.0 1.08951 0.04
    12 7 4 1191.9435 1177.3178 -180.0 1.08937 0.06
    15 5 1 463.1592 461.6681 0.0 1.08923 0.01
    13 7 3 1183.5646 1204.5656 0.0 1.08837 0.05
    13 8 2 1203.8232 1239.6924 -0.0 1.08791 0.05
    1 12 5 1799.9779 1857.1489 -0.0 1.08755 0.17
    4 4 8 3855.1023 3938.5899 -180.0 1.08695 0.39
    5 3 8 46.8593 48.3600 180.0 1.08543 0.00
    2 13 4 280.8916 292.4479 -0.0 1.08540 0.03
    6 0 8 254.9672 263.5034 0.0 1.08469 0.01
    5 14 1 486.1916 503.7976 -0.0 1.08462 0.04
    4 10 6 2893.3317 3018.5678 0.0 1.08439 0.26
    16 1 1 192.1594 200.4995 180.0 1.08374 0.01
    16 2 0 812.4866 848.1467 180.0 1.08365 0.01
    12 5 5 251.2928 261.2791 -180.0 1.08278 0.01
    15 2 3 31.9154 33.2123 0.0 1.08255 0.00
    13 2 5 463.7845 481.8485 180.0 1.08243 0.02
    6 1 8 1225.6438 1269.1599 180.0 1.08223 0.11
    4 14 2 415.4220 430.3116 -180.0 1.08149 0.03
    2 12 5 648.7075 673.2871 0.0 1.08130 0.06
    12 10 0 9782.8237 10145.6478 -180.0 1.08052 0.22
    6 12 4 1523.1845 1578.3268 180.0 1.08034 0.12
    14 3 4 232.4928 240.7951 180.0 1.07958 0.01
    3 5 8 201.7819 207.8887 -0.0 1.07939 0.02
    7 13 2 1.0143 1.0455 180.0 1.07928 0.00
    8 11 4 1004.4903 1035.7802 0.0 1.07869 0.07
    7 6 7 240.9008 247.3826 -0.0 1.07846 0.02
    10 8 5 35.6489 36.6928 0.0 1.07842 0.00
    0 14 3 2293.2733 2352.4497 180.0 1.07837 0.10
    9 3 7 217.6935 223.1711 -0.0 1.07831 0.02
    4 8 7 628.6250 645.6958 180.0 1.07824 0.06
    8 13 0 1966.9750 2004.8303 180.0 1.07726 0.07
    16 2 1 0.4661 0.4657 -180.0 1.07644 0.00
    1 14 3 498.6552 506.0232 -180.0 1.07632 0.04
    9 9 5 994.5929 1001.7150 180.0 1.07617 0.06
    3 13 4 5.4168 5.4651 -180.0 1.07510 0.00
    6 2 8 209.4013 213.1865 -180.0 1.07496 0.02
    9 7 6 386.5512 390.3590 -180.0 1.07474 0.03
    8 5 7 1048.6773 1065.4313 -180.0 1.07440 0.08
    9 12 2 104.1385 105.5596 -0.0 1.07430 0.01
    6 7 7 135.4768 138.0966 180.0 1.07363 0.01
    12 10 1 181.4562 185.2270 -180.0 1.07337 0.01
    8 12 3 332.0161 339.6194 -0.0 1.07326 0.02
    8 8 6 817.5604 836.0395 0.0 1.07325 0.06
    11 4 6 789.1003 811.6317 0.0 1.07276 0.05
    11 7 5 253.8442 263.7442 -0.0 1.07179 0.01
    16 3 0 1210.7363 1271.8052 0.0 1.07157 0.02
    6 11 5 1592.6082 1659.7576 -0.0 1.07152 0.12
    0 6 8 1738.1653 1813.1753 180.0 1.07125 0.09
    3 12 5 110.0805 115.0595 180.0 1.07113 0.01
    15 3 3 39.8460 41.7955 -180.0 1.07050 0.00
    13 3 5 380.7431 400.3517 0.0 1.07039 0.02
    2 14 3 264.3429 278.2129 0.0 1.07027 0.02
    8 13 1 1672.6021 1761.9123 -180.0 1.07018 0.11
    6 13 3 64.9014 68.4129 0.0 1.07012 0.00
    11 11 1 187.9470 198.9139 0.0 1.06969 0.01
    13 6 4 97.4703 103.1969 180.0 1.06960 0.00
    6 14 0 996.0108 1056.7204 180.0 1.06933 0.04
    1 6 8 58.2851 61.9415 -180.0 1.06925 0.01
    14 7 2 478.7150 510.7147 180.0 1.06894 0.02
    5 4 8 74.3919 79.4487 -180.0 1.06855 0.01
    13 9 1 15.2446 16.4362 -180.0 1.06829 0.00
    1 9 7 486.0660 525.6823 180.0 1.06794 0.05
    15 5 2 15.8022 17.2633 -180.0 1.06771 0.00
    10 6 6 902.2627 975.9400 180.0 1.06746 0.06
    5 10 6 2958.7616 3232.4765 180.0 1.06612 0.25
    4 5 8 118.9232 128.8879 0.0 1.06529 0.01
    8 10 5 249.0159 271.2092 0.0 1.06521 0.02
    16 0 2 354.3475 385.2218 -0.0 1.06486 0.01
    2 15 0 2222.2307 2401.3192 180.0 1.06479 0.09
    14 6 3 74.3230 80.8180 0.0 1.06469 0.00
    12 0 6 248.7493 269.6818 0.0 1.06463 0.01
    16 3 1 1513.9845 1641.2780 -180.0 1.06460 0.04
    1 11 6 559.3031 607.7379 180.0 1.06448 0.05
    10 12 0 581.7923 631.2956 -180.0 1.06435 0.02
    1 15 1 536.8922 579.3796 -0.0 1.06379 0.05
    5 14 2 459.4954 496.3735 -0.0 1.06336 0.04
    11 10 3 21.6099 23.4229 180.0 1.06336 0.00
    2 6 8 397.8567 430.1246 180.0 1.06331 0.04
    6 3 8 1735.6952 1870.8131 180.0 1.06317 0.15
    7 9 6 1.0702 1.1592 0.0 1.06310 0.00
    14 4 4 166.9072 180.7901 180.0 1.06296 0.01
    15 6 1 550.5172 598.1018 -0.0 1.06278 0.02
    16 1 2 319.6040 347.3390 180.0 1.06253 0.01
    6 14 1 142.3853 153.1400 0.0 1.06240 0.01
    12 9 3 34.1179 36.9055 180.0 1.06231 0.00
    12 1 6 1.8537 1.9955 0.0 1.06231 0.00
    2 9 7 271.7920 293.4903 -180.0 1.06203 0.03
    9 4 7 34.5285 37.0214 0.0 1.06175 0.00
    14 8 0 354.3861 382.9186 180.0 1.06159 0.01
    4 13 4 2362.4426 2531.1759 -0.0 1.06117 0.19
    3 14 3 13.8528 14.6945 -0.0 1.06039 0.00
    5 8 7 639.4467 679.5887 -180.0 1.06027 0.06
    11 9 4 679.1837 713.9030 -0.0 1.05934 0.04
    10 1 7 12.2680 12.8419 -180.0 1.05929 0.00
    2 11 6 148.2068 153.9775 -0.0 1.05862 0.01
    7 0 8 5.7580 5.9810 0.0 1.05857 0.00
    2 15 1 1196.5033 1234.8877 0.0 1.05795 0.10
    10 12 1 97.0600 99.1464 -180.0 1.05752 0.01
    4 12 5 885.1157 898.4655 0.0 1.05735 0.07
    12 6 5 122.3952 123.5980 180.0 1.05678 0.01
    10 10 4 380.8705 382.5361 0.0 1.05650 0.02
    7 1 8 544.5675 555.1178 -180.0 1.05628 0.05
    10 11 3 1232.2415 1235.5635 180.0 1.05591 0.07
    16 2 2 181.1801 179.0066 180.0 1.05565 0.01
    12 2 6 181.7902 183.5576 -0.0 1.05543 0.01
    16 4 0 561.1014 553.7844 180.0 1.05532 0.01
    14 8 1 0.5737 0.5715 -0.0 1.05482 0.00
    7 12 4 556.8746 559.8483 -180.0 1.05453 0.04
    15 4 3 19.2658 19.2912 -0.0 1.05429 0.00
    13 4 5 43.4679 43.8325 0.0 1.05418 0.00
    12 8 4 202.3074 204.1957 180.0 1.05375 0.01
    3 6 8 66.1394 67.1502 -180.0 1.05363 0.01
    13 8 3 99.0908 101.0413 180.0 1.05285 0.00
    12 10 2 126.8229 129.3766 180.0 1.05275 0.01
    10 2 7 109.0774 111.8749 180.0 1.05247 0.01
    3 9 7 674.6261 690.3842 -180.0 1.05238 0.06
    11 5 6 673.3573 691.8053 -0.0 1.05193 0.04
    8 13 2 85.6257 90.2028 180.0 1.04974 0.01
    7 2 8 17.1690 18.2475 -180.0 1.04952 0.00
    11 11 2 308.8071 326.6077 -180.0 1.04928 0.02
    3 11 6 185.9776 196.9682 0.0 1.04906 0.02
    8 6 7 170.7318 182.5019 0.0 1.04899 0.01
    16 4 1 43.1383 46.2297 -180.0 1.04865 0.00
    3 15 1 56.2716 60.9989 180.0 1.04841 0.00
    7 7 7 404.9751 439.5364 180.0 1.04829 0.03
    13 9 2 1601.2643 1758.0275 0.0 1.04796 0.07
    5 5 8 21.9544 23.9994 0.0 1.04796 0.00
    6 4 8 7.1816 7.9547 -0.0 1.04728 0.00
    4 14 3 357.7115 398.6585 0.0 1.04702 0.03
    7 11 5 447.8187 508.0951 -0.0 1.04632 0.03
    9 11 4 82.0480 94.0708 180.0 1.04545 0.00
    7 13 3 0.0194 0.0224 -0.0 1.04501 0.00
    6 10 6 1179.0003 1358.7107 -0.0 1.04500 0.09
    16 3 2 722.1503 830.3385 -0.0 1.04447 0.02
    12 3 6 9.2035 10.7853 -180.0 1.04426 0.00
    5 13 4 31.6024 37.1606 180.0 1.04404 0.00
    15 0 4 116.8673 138.1523 180.0 1.04373 0.00
    1 15 2 998.3329 1183.1699 -0.0 1.04371 0.08
    15 6 2 1074.0066 1307.8986 0.0 1.04275 0.03
    14 5 4 1.7726 2.1577 180.0 1.04269 0.00
    6 14 2 293.5596 358.2879 180.0 1.04240 0.02
    4 15 0 52.4268 64.4122 -0.0 1.04189 0.00
    9 5 7 135.4360 168.4988 -180.0 1.04154 0.01
    15 1 4 935.1787 1175.0741 -0.0 1.04154 0.03
    10 3 7 76.5067 95.2186 -180.0 1.04139 0.00
    4 6 8 755.0760 956.6101 -180.0 1.04051 0.07
    9 12 3 444.7527 568.4833 180.0 1.04050 0.03
    9 8 6 441.7695 565.6632 180.0 1.04049 0.03
    5 12 5 109.6039 141.1483 180.0 1.04039 0.01
    13 7 4 378.4728 490.1372 -0.0 1.04014 0.02
    1 7 8 56.9588 73.0913 -180.0 1.03982 0.01
    6 8 7 26.3665 34.1231 180.0 1.03949 0.00
    10 9 5 256.9533 334.4367 -0.0 1.03946 0.01
    4 9 7 85.9218 111.8992 -180.0 1.03930 0.01
    7 3 8 137.5895 175.4225 -180.0 1.03854 0.01
    2 15 2 331.4210 422.9010 0.0 1.03819 0.03
    10 7 6 96.6628 124.8710 -180.0 1.03818 0.01
    7 14 1 91.9981 117.6167 -0.0 1.03783 0.01
    11 8 5 686.6213 887.1573 -0.0 1.03782 0.04
    10 12 2 68.5633 88.2512 180.0 1.03778 0.00
    9 13 1 415.6220 532.7513 -0.0 1.03769 0.02
    14 1 5 21.0197 26.8067 -0.0 1.03690 0.00
    4 11 6 1.5626 1.9721 180.0 1.03611 0.00
    14 7 3 168.9061 211.9688 180.0 1.03563 0.01
    4 15 1 0.3169 0.3998 180.0 1.03548 0.00
    16 5 0 192.9796 239.2827 180.0 1.03546 0.00
    14 8 2 581.3744 727.7584 0.0 1.03523 0.02
    15 2 4 20.6962 26.0137 -180.0 1.03505 0.00
    8 9 6 40.4619 50.9094 0.0 1.03483 0.00
    1 1 9 3.2238 4.0537 180.0 1.03471 0.00
    15 5 3 134.0652 168.5654 -0.0 1.03450 0.00
    13 5 5 619.6480 780.6873 -0.0 1.03440 0.03
    2 7 8 239.3879 301.4706 -180.0 1.03436 0.02
    15 7 1 11.2229 14.2839 0.0 1.03387 0.00
    9 10 5 137.1010 173.7416 180.0 1.03316 0.01
    12 11 0 26.4254 33.3637 -0.0 1.03273 0.00
    0 14 4 624.6529 776.8515 0.0 1.03140 0.03
    8 0 8 1177.4610 1458.0255 180.0 1.03066 0.04
    5 14 3 659.6945 816.4863 180.0 1.03055 0.05
    14 2 5 178.7323 220.7937 -180.0 1.03050 0.01
    1 13 5 7.3201 9.0120 -0.0 1.03031 0.00
    0 2 9 649.4413 802.3009 -180.0 1.03013 0.03
    16 1 3 779.9044 953.6058 -0.0 1.02979 0.02
    1 14 4 16.3052 20.1319 180.0 1.02961 0.00
    16 4 2 83.2920 101.9997 180.0 1.02940 0.00
    2 1 9 45.5202 56.0544 180.0 1.02933 0.00
    12 4 6 1039.3499 1283.7046 180.0 1.02920 0.05
    16 5 1 363.4977 447.5442 -180.0 1.02917 0.01
    3 15 2 154.0125 189.8878 0.0 1.02917 0.01
    8 1 8 98.7038 121.2993 -180.0 1.02855 0.01
    1 2 9 21.5442 26.4253 -180.0 1.02835 0.00
    12 7 5 112.2545 139.3466 -180.0 1.02834 0.01
    11 6 6 204.6752 253.1174 -0.0 1.02804 0.01
    6 5 8 18.7220 22.9979 -180.0 1.02788 0.00
    0 10 7 41.9104 52.3433 0.0 1.02765 0.00
    8 12 4 360.9557 444.4587 -0.0 1.02692 0.02
    12 11 1 1635.9925 2001.7816 -180.0 1.02648 0.07
    10 4 7 21.0465 25.5224 180.0 1.02645 0.00
    13 10 1 63.1225 76.9594 -0.0 1.02619 0.00
    1 10 7 1063.5609 1286.7213 180.0 1.02588 0.09
    3 7 8 98.0549 117.1635 -0.0 1.02544 0.01
    2 13 5 71.3559 84.3376 -0.0 1.02500 0.01
    15 3 4 15.6903 18.3201 180.0 1.02451 0.00
    14 9 0 446.8006 517.8956 180.0 1.02437 0.01
    5 6 8 675.4837 795.1171 -0.0 1.02433 0.06
    2 14 4 4.3796 5.1339 0.0 1.02430 0.00
    6 13 4 617.9822 721.3571 -0.0 1.02417 0.04
    7 4 8 150.7824 177.3386 -0.0 1.02372 0.01
    16 2 3 14.6972 16.7731 -0.0 1.02352 0.00
    5 9 7 41.9399 48.3659 -180.0 1.02319 0.00
    2 2 9 404.1769 476.8517 -180.0 1.02307 0.04
    8 2 8 18.8711 22.2518 -0.0 1.02230 0.00
    7 10 6 102.2000 119.7062 180.0 1.02158 0.01
    8 7 7 202.2858 239.7831 180.0 1.02116 0.01
    17 1 1 23.3514 27.6691 -180.0 1.02104 0.00
    12 10 3 297.9085 354.8551 -180.0 1.02088 0.01
    11 1 7 22.2452 26.5568 0.0 1.02074 0.00
    6 12 5 325.6323 389.2645 0.0 1.02073 0.02
    2 10 7 438.4739 525.8550 -180.0 1.02063 0.04
    3 1 9 329.5840 394.2395 180.0 1.02054 0.03
    5 11 6 6.1073 7.4143 0.0 1.02014 0.00
    14 3 5 249.9446 302.2059 -0.0 1.02009 0.01
    5 15 1 590.6084 713.4963 180.0 1.01954 0.04
    14 6 4 1377.8133 1693.8928 -180.0 1.01941 0.05
    8 11 5 1607.9689 1975.1080 0.0 1.01934 0.10
    7 14 2 42.6824 51.9025 -180.0 1.01916 0.00
    11 12 1 463.6819 567.4686 -0.0 1.01915 0.02
    9 13 2 0.0177 0.0216 180.0 1.01903 0.00
    13 0 6 568.4700 694.3766 180.0 1.01854 0.01
    9 6 7 176.0192 215.3248 -180.0 1.01834 0.01
    14 9 1 237.9292 295.2217 0.0 1.01828 0.01
    11 10 4 50.5171 62.3515 -180.0 1.01824 0.00
    8 13 3 15.2560 18.7068 0.0 1.01813 0.00
    1 3 9 3.4729 4.2205 -0.0 1.01801 0.00
    11 11 3 495.7366 609.4675 -180.0 1.01772 0.02
    8 14 0 44.3289 54.0769 -180.0 1.01746 0.00
    12 9 4 5.2175 6.4001 0.0 1.01732 0.00
    4 15 2 118.0938 143.7790 180.0 1.01693 0.01
    13 9 3 696.0622 846.3878 -180.0 1.01651 0.03
    13 1 6 370.4742 450.8661 0.0 1.01650 0.02
    7 8 7 1684.7873 2049.4556 -180.0 1.01643 0.12
    0 12 6 22.6990 27.5482 180.0 1.01635 0.00
    3 13 5 25.2410 30.6607 -0.0 1.01631 0.00
    3 14 4 83.3664 101.0270 180.0 1.01564 0.01
    15 7 2 29.6254 35.6289 -0.0 1.01541 0.00
    17 2 1 194.8272 233.3938 -180.0 1.01493 0.00
    1 12 6 612.5037 737.2760 180.0 1.01464 0.05
    11 2 7 104.6869 127.1509 180.0 1.01463 0.01
    3 2 9 9.5166 11.6031 0.0 1.01443 0.00
    4 7 8 514.5923 626.5840 0.0 1.01333 0.04
    16 3 3 86.5869 104.5342 -0.0 1.01333 0.00
    2 3 9 22.9704 28.2926 -0.0 1.01288 0.00
    16 6 0 7.4213 8.9850 0.0 1.01266 0.00
    1 15 3 36.0672 44.3669 -180.0 1.01263 0.00
    8 3 8 943.7147 1171.2224 -180.0 1.01214 0.07
    3 10 7 104.4010 128.2134 -0.0 1.01206 0.01
    15 6 3 88.9097 109.4597 -180.0 1.01176 0.00
    10 11 4 98.0945 121.4679 0.0 1.01170 0.01
    13 6 5 669.8099 830.9727 180.0 1.01166 0.03
    8 14 1 23.6086 29.5466 0.0 1.01148 0.00
    6 14 3 26.7733 33.4981 0.0 1.01143 0.00
    16 5 2 48.2402 60.3389 0.0 1.01095 0.00
    12 5 6 195.8845 248.5573 180.0 1.01076 0.01
    10 13 0 977.9076 1248.3446 180.0 1.01052 0.03
    13 2 6 33.7509 43.1357 0.0 1.01047 0.00
    0 8 8 42.1516 53.9734 -0.0 1.01039 0.00
    15 4 4 384.9015 494.3344 -180.0 1.01028 0.01
    2 12 6 195.6236 257.5380 180.0 1.00956 0.02
    13 8 4 333.6397 446.3363 -180.0 1.00900 0.01
    1 8 8 23.0167 30.8092 180.0 1.00871 0.00
    4 1 9 19.8519 26.2164 -0.0 1.00860 0.00
    12 11 2 27.2012 36.8260 0.0 1.00841 0.00
    10 5 7 321.3791 431.9361 -180.0 1.00816 0.02
    13 10 2 658.4434 899.7069 180.0 1.00813 0.03
    2 15 3 119.1517 161.0453 -0.0 1.00758 0.01
    10 12 3 79.3479 108.9391 -180.0 1.00721 0.00
    10 8 6 35.0127 48.0860 -180.0 1.00721 0.00
    6 15 0 3711.7343 5031.0862 180.0 1.00680 0.12
    16 6 1 3.7807 5.2888 180.0 1.00677 0.00
    14 4 5 678.3875 934.5148 -180.0 1.00604 0.03
    0 16 0 106.9104 144.9680 -180.0 1.00571 0.00
    0 4 9 0.2487 0.3382 -180.0 1.00570 0.00
    7 5 8 149.9965 204.6797 -0.0 1.00557 0.01
    6 6 8 231.7731 316.8793 180.0 1.00556 0.02
    9 9 6 559.4701 770.4544 180.0 1.00538 0.03
    17 0 2 124.3659 172.6525 -0.0 1.00520 0.00
    17 3 1 6.9835 9.7050 -0.0 1.00498 0.00
    14 8 3 658.7065 907.6105 180.0 1.00488 0.02
    11 3 7 25.3058 34.4961 -0.0 1.00470 0.00
    10 13 1 169.4697 231.6434 -180.0 1.00467 0.01
    4 13 5 20.7307 28.4059 0.0 1.00452 0.00
    3 3 9 1830.8687 2486.9995 -0.0 1.00450 0.17
    6 9 7 2.0622 2.8235 -180.0 1.00447 0.00
    1 4 9 2.3122 3.1414 -180.0 1.00404 0.00
    4 14 4 201.1415 273.8616 -180.0 1.00387 0.01
    2 8 8 1.2538 1.7060 -180.0 1.00372 0.00
    15 8 1 268.3225 363.8955 -0.0 1.00327 0.01
    17 1 2 108.5452 147.1095 180.0 1.00325 0.00
    11 9 5 1.6236 2.1985 0.0 1.00296 0.00
    4 2 9 1533.5254 2081.9451 -180.0 1.00271 0.14
    7 13 4 245.7990 332.6796 0.0 1.00210 0.02
    5 15 2 684.7704 930.8633 -0.0 1.00182 0.05
    11 7 6 25.5719 34.6450 -0.0 1.00181 0.00
    6 11 6 267.5370 361.8478 180.0 1.00158 0.02
    9 0 8 197.7022 269.3018 -180.0 1.00154 0.01
    11 12 2 336.4373 456.4674 -0.0 1.00145 0.02
    3 12 6 53.2797 72.1766 -180.0 1.00126 0.00
    6 15 1 18.6281 25.4476 -0.0 1.00102 0.00
    13 3 6 808.5473 1106.6990 0.0 1.00066 0.04
    14 9 2 0.4800 0.6547 180.0 1.00063 0.00
    10 10 5 32.9319 45.0299 -180.0 1.00056 0.00
    4 10 7 0.2779 0.3807 180.0 1.00041 0.00
    0 16 1 269.3845 371.2109 180.0 0.99994 0.01
    9 1 8 104.9312 145.1338 -180.0 0.99961 0.01
    16 4 3 0.0693 0.0965 -0.0 0.99955 0.00
    3 15 3 0.2460 0.3422 -0.0 0.99933 0.00
    2 16 0 854.3758 1184.9156 -180.0 0.99913 0.03
    2 4 9 0.2839 0.3945 -180.0 0.99912 0.00
    7 12 5 220.7277 311.3245 180.0 0.99888 0.01
    8 4 8 9.3389 13.0888 -180.0 0.99841 0.00
    5 7 8 646.3737 913.2052 -180.0 0.99838 0.05
    1 16 1 14.2604 19.8883 -0.0 0.99831 0.00
    12 8 5 1286.9308 1837.1946 0.0 0.99822 0.06
    9 12 4 18.6111 26.5824 0.0 0.99812 0.00
    17 2 2 89.2718 131.0823 -180.0 0.99745 0.00
    8 10 6 17.7636 25.8056 -180.0 0.99643 0.00
    3 8 8 96.8333 136.5187 -0.0 0.99556 0.01
    8 14 2 387.1865 514.9692 -180.0 0.99417 0.02
    9 2 8 762.5377 1000.9575 0.0 0.99387 0.05
    5 1 9 256.8237 336.6285 180.0 0.99385 0.02
    14 7 4 32.4999 42.6709 0.0 0.99381 0.00
    2 16 1 1.1039 1.4327 0.0 0.99348 0.00
    4 3 9 99.8708 128.3959 0.0 0.99311 0.01
    9 7 7 79.2224 99.9887 -180.0 0.99282 0.00
    15 5 4 77.5976 96.6739 180.0 0.99282 0.00
    8 8 7 2.4298 2.9737 -180.0 0.99165 0.00
    17 4 1 20.5464 24.1091 0.0 0.99154 0.00
    11 4 7 15.5890 19.2254 0.0 0.99126 0.00
    9 11 5 292.8471 354.4309 180.0 0.99115 0.02
    3 4 9 0.0336 0.0417 -180.0 0.99108 0.00
    16 0 4 21.8761 26.5594 -0.0 0.99053 0.00
    7 14 3 1410.2098 1733.2831 -180.0 0.99016 0.09
    9 13 3 129.7479 159.3317 -0.0 0.99004 0.01
    4 12 6 41.9788 51.4252 180.0 0.98998 0.00
    5 13 5 21.4261 26.2907 -180.0 0.98995 0.00
    16 6 2 79.8417 98.5611 -0.0 0.98970 0.00
    12 6 6 108.4529 133.9949 0.0 0.98951 0.01
    5 14 4 122.7413 151.9823 0.0 0.98933 0.01
    14 5 5 168.0747 209.7743 -0.0 0.98880 0.01
    16 1 4 1.4233 1.7851 180.0 0.98866 0.00
    5 2 9 174.4944 216.4756 -0.0 0.98821 0.01
    4 15 3 374.2657 466.6674 0.0 0.98812 0.03
    17 3 2 14.1546 18.0486 0.0 0.98800 0.00
    15 1 5 38.6683 48.6200 180.0 0.98782 0.00
    10 13 2 391.9618 491.8637 180.0 0.98770 0.02
    16 7 0 171.5609 219.3119 180.0 0.98756 0.00
    13 4 6 149.6307 187.6411 180.0 0.98738 0.01
    14 10 0 28.4049 36.0551 -0.0 0.98708 0.00
    10 6 7 131.7572 164.9864 -0.0 0.98707 0.01
    12 12 0 643.6583 810.7168 -180.0 0.98703 0.01
    1 5 9 883.8058 1099.2894 -0.0 0.98690 0.08
    15 7 3 5.9549 7.5670 -0.0 0.98672 0.00
    13 7 5 195.0344 245.7708 -0.0 0.98663 0.01
    15 8 2 88.1399 111.8436 -180.0 0.98638 0.00
    5 10 7 102.5114 128.6257 -180.0 0.98601 0.01
    3 16 1 90.8199 111.7639 180.0 0.98556 0.01
    13 11 1 691.2255 851.7473 -0.0 0.98499 0.03
    1 11 7 759.3534 931.0470 180.0 0.98471 0.06
    7 6 8 388.5849 475.0848 -180.0 0.98464 0.03
    9 3 8 11.2125 13.6758 -180.0 0.98453 0.00
    4 8 8 0.0114 0.0139 -180.0 0.98447 0.00
    6 15 2 22.2427 27.0533 0.0 0.98423 0.00
    9 14 1 812.8581 985.2108 -0.0 0.98392 0.04
    7 9 7 40.8001 49.1963 180.0 0.98362 0.00
    0 16 2 538.7216 648.8061 180.0 0.98321 0.02
    16 2 4 149.8056 179.3542 -0.0 0.98311 0.00
    12 1 7 2.6033 3.1283 -180.0 0.98299 0.00
    16 5 3 46.3743 55.2132 180.0 0.98263 0.00
    15 2 5 16.6015 19.8021 -0.0 0.98228 0.00
    2 5 9 1.1407 1.3639 0.0 0.98223 0.00
    16 7 1 619.3840 735.4370 -180.0 0.98209 0.02
    1 16 2 146.3082 174.4393 -180.0 0.98166 0.01
    14 10 1 15.3610 18.2655 -180.0 0.98162 0.00
    12 12 1 838.0605 997.3711 0.0 0.98158 0.04
    8 5 8 71.6940 85.4169 -0.0 0.98155 0.00
    6 7 8 987.4479 1174.3686 -0.0 0.98097 0.07
    7 11 6 62.2333 74.0410 180.0 0.98091 0.00
    12 10 4 1689.0812 2009.8405 0.0 0.98076 0.08
    7 15 1 22.0554 26.1762 -0.0 0.98038 0.00
    12 11 3 135.9109 161.7911 0.0 0.98029 0.01
    4 16 0 980.6703 1161.7206 180.0 0.98014 0.03
    4 4 9 55.0857 65.2759 -180.0 0.98013 0.00
    2 11 7 132.3577 157.7652 -180.0 0.98007 0.01
    13 10 3 26.7879 31.9168 -180.0 0.98003 0.00
    0 14 5 524.3788 623.5922 0.0 0.97915 0.02
    5 3 9 6.6765 7.8691 -0.0 0.97902 0.00
    8 13 4 45.7327 54.1570 0.0 0.97833 0.00
    11 11 4 280.1146 331.6376 180.0 0.97796 0.01
    1 14 5 249.4218 293.9693 180.0 0.97762 0.02
    12 2 7 122.1940 143.0044 -180.0 0.97754 0.01
    2 16 2 879.8556 1023.8886 0.0 0.97706 0.06
    13 9 4 6.5733 7.6920 -0.0 0.97688 0.00
    6 1 9 1086.7199 1259.3275 -180.0 0.97667 0.09
    1 9 8 2.0407 2.3746 -180.0 0.97662 0.00
    5 12 6 199.4769 230.1269 180.0 0.97602 0.01
    17 1 3 411.3951 470.3943 180.0 0.97555 0.01
    8 12 5 293.3440 335.2643 -180.0 0.97532 0.02
    10 9 6 15.5635 17.7827 0.0 0.97526 0.00
    17 4 2 7.2295 8.2048 0.0 0.97522 0.00
    17 5 1 23.3138 26.3390 -0.0 0.97502 0.00
    14 0 6 12.0012 13.7075 -180.0 0.97492 0.00
    4 16 1 89.0741 101.8229 -180.0 0.97480 0.01
    11 5 7 130.5925 149.0621 -0.0 0.97476 0.01
    3 5 9 943.3210 1076.8175 -0.0 0.97458 0.08
    5 15 3 47.4663 54.0677 180.0 0.97424 0.00
    16 3 4 734.7316 832.4392 -180.0 0.97406 0.02
    11 12 3 201.2667 228.5381 -180.0 0.97390 0.01
    11 8 6 361.0804 410.1145 -0.0 0.97390 0.02
    1 15 4 24.6201 28.0053 -180.0 0.97344 0.00
    15 3 5 49.9652 56.8481 0.0 0.97326 0.00
    14 9 3 20.7769 23.6482 -0.0 0.97314 0.00
    14 1 6 0.6497 0.7392 0.0 0.97314 0.00
    2 14 5 66.4774 75.6977 0.0 0.97308 0.00
    6 13 5 20.5687 23.4388 -0.0 0.97297 0.00
    15 6 4 5.9381 6.7870 -0.0 0.97266 0.00
    3 11 7 107.2484 122.8227 -180.0 0.97247 0.01
    6 14 4 13.6481 15.5693 0.0 0.97238 0.00
    18 0 0 3160.5189 3666.2860 180.0 0.97210 0.02
    2 9 8 332.2176 380.1665 0.0 0.97209 0.03
    9 4 8 12.6471 14.3158 -0.0 0.97188 0.00
    10 0 8 19.2552 21.7230 -180.0 0.97175 0.00
    15 9 1 0.0745 0.0861 0.0 0.97168 0.00
    11 13 1 612.8869 699.0888 -0.0 0.97160 0.03
    6 2 9 309.5013 346.9206 -180.0 0.97132 0.02
    13 5 6 4.1759 4.7494 -180.0 0.97107 0.00
    5 8 8 59.9663 68.0423 -0.0 0.97074 0.00
    18 1 0 866.6651 1020.0047 -0.0 0.97033 0.01
    17 2 3 126.7158 146.0150 180.0 0.97021 0.00
    9 10 6 59.4385 67.3059 180.0 0.97005 0.00
    10 1 8 274.6288 302.6436 -180.0 0.96999 0.02
    3 16 2 1.0042 1.0963 0.0 0.96953 0.00
    6 10 7 5.8689 6.5012 0.0 0.96923 0.00
    13 11 2 169.8723 186.5963 -180.0 0.96898 0.01
    2 15 4 4.8937 5.3132 -180.0 0.96896 0.00
    14 6 5 20.7388 22.6384 -180.0 0.96888 0.00
    12 3 7 198.4489 212.2945 -180.0 0.96864 0.01
    10 12 4 31.1393 33.6614 180.0 0.96863 0.00
    0 6 9 1143.8638 1220.3028 0.0 0.96858 0.05
    9 14 2 22.9331 24.0198 -180.0 0.96797 0.00
    11 10 5 34.5390 36.2227 -0.0 0.96788 0.00
    14 2 6 351.4722 366.4827 -180.0 0.96784 0.01
    1 13 6 723.6177 753.2638 -180.0 0.96769 0.05
    8 14 3 0.4541 0.4620 -180.0 0.96720 0.00
    1 6 9 38.1372 38.6024 180.0 0.96710 0.00
    12 9 5 136.8821 138.8090 0.0 0.96709 0.01
    5 4 9 319.2445 317.0802 -0.0 0.96658 0.03
    14 8 4 547.7657 543.1485 -0.0 0.96655 0.02
    16 7 2 1.9720 1.9288 180.0 0.96622 0.00
    12 7 6 1.8806 1.8295 0.0 0.96605 0.00
    14 10 2 409.8111 393.5223 180.0 0.96578 0.01
    12 12 2 66.3826 63.7617 0.0 0.96574 0.00
    3 14 5 107.3396 102.7388 180.0 0.96564 0.01
    9 8 7 133.5009 127.8849 -0.0 0.96564 0.01
    18 1 1 1362.5016 1263.2455 0.0 0.96515 0.03
    18 2 0 4.4538 4.1122 0.0 0.96508 0.00
    10 2 8 18.6572 17.4818 180.0 0.96474 0.00
    3 9 8 8.2909 7.6816 180.0 0.96467 0.00
    7 15 2 16.5760 15.4234 -180.0 0.96459 0.00
    4 5 9 263.5300 243.0307 0.0 0.96417 0.02
    10 7 7 0.1550 0.1407 180.0 0.96378 0.00
    2 13 6 201.4481 179.7725 -0.0 0.96328 0.01
    8 15 0 1411.9696 1272.3805 -180.0 0.96315 0.04
    16 6 3 1.8767 1.6648 -180.0 0.96308 0.00
    2 6 9 74.7886 66.8477 180.0 0.96270 0.01
    6 3 9 7.1228 6.3883 0.0 0.96259 0.00
    10 11 5 551.2641 484.3076 0.0 0.96225 0.03
    4 11 7 0.0060 0.0053 -180.0 0.96213 0.00
    8 6 8 376.2663 333.0018 -0.0 0.96206 0.02
    16 4 4 7.2612 6.3337 -180.0 0.96180 0.00
    3 15 4 65.1982 57.3104 -0.0 0.96161 0.00
    7 7 8 18.4301 16.2011 0.0 0.96152 0.00
    17 3 3 22.2192 19.2398 0.0 0.96152 0.00
    5 16 1 13.5147 11.9522 -0.0 0.96146 0.00
    10 13 3 14.5477 12.7244 0.0 0.96124 0.00
    8 9 7 48.5750 42.4106 -180.0 0.96111 0.00
    15 4 5 58.7355 51.2617 -0.0 0.96103 0.00
    16 8 0 203.7957 176.1705 -0.0 0.96079 0.00
    10 14 0 40.4463 35.4455 0.0 0.96067 0.00
    15 8 3 249.1506 217.4260 -180.0 0.96002 0.01
    18 2 1 1351.0692 1176.4378 0.0 0.95998 0.03
    13 8 5 2.2452 1.9629 180.0 0.95993 0.00
    6 12 6 100.2169 87.7011 180.0 0.95974 0.01
    17 5 2 341.0538 299.7755 -180.0 0.95949 0.01
    4 16 2 6.0168 5.2708 0.0 0.95928 0.00
    14 3 6 3.1345 2.7479 0.0 0.95920 0.00
    8 11 6 149.2037 131.2283 -180.0 0.95858 0.01
    8 15 1 356.5866 311.2447 0.0 0.95808 0.02
    6 15 3 3.4998 3.0583 -180.0 0.95804 0.00
    7 1 9 105.8786 91.5638 0.0 0.95747 0.01
    0 16 3 379.6541 328.3748 0.0 0.95710 0.01
    12 4 7 190.8422 164.3322 180.0 0.95659 0.01
    18 3 0 707.6429 620.0215 -0.0 0.95652 0.01
    15 9 2 552.1816 480.7742 0.0 0.95631 0.02
    9 5 8 477.1048 408.3204 0.0 0.95630 0.03
    11 13 2 1352.0153 1163.6992 -180.0 0.95623 0.06
    10 3 8 192.7848 164.3250 -0.0 0.95619 0.01
    3 13 6 1021.8188 883.5582 180.0 0.95606 0.07
    17 6 1 152.1154 133.1025 -0.0 0.95591 0.00
    16 8 1 14.6946 12.7489 0.0 0.95575 0.00
    1 16 3 751.2455 634.6619 180.0 0.95567 0.05
    11 6 7 22.2047 18.8313 -0.0 0.95566 0.00
    10 14 1 254.2740 215.4290 0.0 0.95563 0.01
    4 14 5 172.3104 146.4270 0.0 0.95551 0.01
    3 6 9 4.0354 3.3977 -0.0 0.95549 0.00
    6 8 8 723.0891 598.1573 0.0 0.95472 0.05
    4 9 8 0.7767 0.6401 0.0 0.95457 0.00
    7 13 5 0.7601 0.6129 180.0 0.95398 0.00
    7 14 4 189.3686 150.1119 180.0 0.95343 0.01
    9 13 4 50.6341 39.9411 0.0 0.95332 0.00
    7 2 9 790.6747 618.2874 -0.0 0.95243 0.06
    13 6 6 2.1560 1.6565 0.0 0.95218 0.00
    18 0 2 871.4809 653.0058 0.0 0.95174 0.01
    4 15 4 110.9679 84.6788 0.0 0.95161 0.01
    18 3 1 3.9341 2.9426 -0.0 0.95155 0.00
    2 16 3 38.7235 29.6259 -180.0 0.95142 0.00
    5 5 9 95.9312 73.3328 -0.0 0.95126 0.01
    6 16 0 428.3287 325.8420 -0.0 0.95077 0.01
    6 4 9 67.4650 51.3278 0.0 0.95076 0.00
    9 12 5 229.6044 172.4332 180.0 0.95055 0.01
    7 10 7 979.5912 735.3740 -180.0 0.95046 0.06
    15 7 4 0.3893 0.2917 -0.0 0.95036 0.00
    14 11 0 384.6490 288.1851 -0.0 0.95025 0.01
    18 1 2 34.4084 25.7273 -180.0 0.95008 0.00
    17 4 3 790.9882 590.7008 -0.0 0.94972 0.02
    5 11 7 37.1794 27.7041 -180.0 0.94930 0.00
    14 4 6 123.7261 91.7115 180.0 0.94749 0.00
    14 7 5 151.5465 111.9498 0.0 0.94683 0.01
    16 5 4 17.1715 12.6618 0.0 0.94670 0.00
    5 16 2 2360.2972 1755.5178 180.0 0.94656 0.15
    13 1 7 263.2251 195.5902 0.0 0.94637 0.01
    0 12 7 563.4690 416.0004 -180.0 0.94624 0.02
    4 13 6 6.4323 4.7545 -180.0 0.94623 0.00
    15 5 5 1194.7825 885.2622 -0.0 0.94597 0.04
    6 16 1 61.6835 45.8942 -180.0 0.94589 0.00
    4 6 9 432.8296 321.7915 0.0 0.94568 0.03
    0 10 8 69.4411 51.5277 180.0 0.94552 0.00
    14 11 1 467.9231 347.4061 0.0 0.94538 0.02
    1 7 9 23.7063 17.6235 -0.0 0.94516 0.00
    18 2 2 84.5922 62.8841 0.0 0.94515 0.00
    13 12 1 185.7214 138.0321 180.0 0.94510 0.01
    11 9 6 732.6791 544.7882 -180.0 0.94492 0.04
    18 4 0 8.2197 6.1248 0.0 0.94491 0.00
    1 12 7 73.6059 54.7899 -180.0 0.94486 0.01
    12 11 4 83.9352 62.4653 -0.0 0.94461 0.00
    10 4 8 608.8425 453.0150 -0.0 0.94459 0.03
    3 16 3 13.8444 10.2994 0.0 0.94447 0.00
    13 10 4 209.1681 155.7321 -180.0 0.94438 0.01
    7 3 9 109.1152 81.2861 -0.0 0.94420 0.01
    1 10 8 486.4620 361.9850 -180.0 0.94414 0.04
    13 11 3 1057.7679 786.8716 -180.0 0.94396 0.04
    12 13 0 355.0001 263.6284 -180.0 0.94365 0.01
    8 15 2 147.8726 109.8993 0.0 0.94333 0.01
    9 14 3 14.5264 10.7706 -180.0 0.94302 0.00
    5 14 5 26.2762 19.4395 180.0 0.94294 0.00
    10 10 6 99.2602 73.3715 -0.0 0.94291 0.01
    16 1 5 204.3129 150.8289 180.0 0.94236 0.01
    5 9 8 214.1291 158.1724 -180.0 0.94204 0.01
    17 0 4 40.0905 29.3987 180.0 0.94197 0.00
    11 0 8 10.5811 7.9302 180.0 0.94174 0.00
    12 5 7 11.8869 8.8508 180.0 0.94173 0.00
    7 12 6 536.1544 394.5960 180.0 0.94150 0.03
    13 2 7 100.4251 75.1055 0.0 0.94150 0.00
    16 7 3 171.1648 125.0665 0.0 0.94141 0.00
    17 6 2 1170.1807 849.8201 -0.0 0.94126 0.03
    16 8 2 346.1578 253.2950 0.0 0.94111 0.01
    2 17 0 777.1401 588.2848 0.0 0.94106 0.03
    2 7 9 360.8174 270.7479 -0.0 0.94105 0.03
    10 14 2 20.2098 15.1353 -0.0 0.94100 0.00
    14 10 3 111.6261 82.5318 180.0 0.94099 0.00
    12 12 3 200.6590 149.2701 -0.0 0.94096 0.01
    12 8 6 5.8890 4.3894 0.0 0.94095 0.00
    2 12 7 0.0099 0.0073 -180.0 0.94076 0.00
    8 7 8 3.0944 2.3424 -0.0 0.94046 0.00
    1 17 1 0.0131 0.0100 -0.0 0.94038 0.00
    17 1 4 24.5052 18.3969 180.0 0.94036 0.00
    11 1 8 5.5029 4.2137 -0.0 0.94013 0.00
    18 4 1 140.5089 105.4625 180.0 0.94012 0.00
    2 10 8 511.0403 388.2303 -0.0 0.94004 0.04
    7 15 3 36.6039 28.0555 180.0 0.93990 0.00
    15 10 1 52.5924 40.4001 180.0 0.93968 0.00
    5 15 4 2.8390 2.2133 -0.0 0.93919 0.00
    11 12 4 374.5519 294.7870 -180.0 0.93889 0.02
    12 13 1 912.1578 717.1928 -180.0 0.93888 0.04
    10 8 7 146.3308 115.1128 -0.0 0.93885 0.01
    9 6 8 537.5914 428.2810 -0.0 0.93825 0.03
    14 9 4 177.6639 142.6124 0.0 0.93820 0.01
    16 2 5 21.7795 17.6912 -180.0 0.93755 0.00
    9 9 7 601.8554 490.5535 -0.0 0.93737 0.03
    18 3 2 151.5861 124.5665 -180.0 0.93710 0.00
    7 8 8 352.7764 290.2364 180.0 0.93676 0.02
    8 1 9 1034.2506 841.1626 180.0 0.93667 0.07
    2 17 1 298.4695 243.5269 0.0 0.93633 0.02
    6 5 9 1831.5060 1505.0117 0.0 0.93616 0.13
    17 2 4 100.7329 85.1711 -180.0 0.93558 0.00
    12 10 5 49.8385 42.0367 0.0 0.93552 0.00
    11 2 8 71.6937 59.0471 -180.0 0.93535 0.00
    17 5 3 156.6046 134.0000 0.0 0.93517 0.00
    9 11 6 312.0621 264.2479 0.0 0.93502 0.02
    4 16 3 151.3619 125.2019 180.0 0.93498 0.01
    0 0 10 830.3339 674.0398 -0.0 0.93481 0.02
    17 7 1 68.3991 59.1551 -0.0 0.93471 0.00
    9 15 1 172.3568 142.3994 180.0 0.93456 0.01
    11 7 7 1694.2966 1412.0359 180.0 0.93448 0.09
    3 7 9 702.1220 579.5705 0.0 0.93432 0.05
    6 11 7 274.1514 231.8694 -0.0 0.93429 0.02
    3 12 7 144.9204 122.7345 -0.0 0.93403 0.01
    5 13 6 0.0119 0.0100 0.0 0.93401 0.00
    15 0 6 1561.6105 1282.3887 0.0 0.93379 0.03
    13 3 7 130.0037 105.2512 -0.0 0.93354 0.01
    5 6 9 0.0056 0.0045 0.0 0.93348 0.00
    1 0 10 1334.6727 1058.0243 0.0 0.93348 0.05
    8 13 5 7.6994 6.3371 -180.0 0.93340 0.00
    3 10 8 194.3441 159.7668 180.0 0.93333 0.01
    11 11 5 433.1716 352.7285 180.0 0.93308 0.02
    14 5 6 92.7922 74.6241 180.0 0.93305 0.00
    7 4 9 98.5957 77.7442 -0.0 0.93302 0.01
    16 9 0 1656.9388 1360.7484 180.0 0.93293 0.02
    8 14 4 1161.5717 928.9034 180.0 0.93288 0.06
    15 9 3 114.6044 89.4576 -180.0 0.93223 0.00
    15 1 6 46.6395 35.9905 180.0 0.93222 0.00
    11 13 3 27.1703 20.9658 -180.0 0.93215 0.00
    13 9 5 1122.3222 868.5517 180.0 0.93215 0.04
    8 2 9 0.2810 0.2122 180.0 0.93195 0.00
    1 1 10 86.4789 65.1182 -0.0 0.93192 0.01
    6 16 2 4.8714 3.6462 -180.0 0.93169 0.00
    13 7 6 1454.0273 1064.3455 -180.0 0.93122 0.06
    14 11 2 418.1404 305.1066 -0.0 0.93120 0.01
    13 12 2 220.8114 158.9492 0.0 0.93094 0.01
    18 5 0 860.0003 598.7767 -0.0 0.93058 0.01
    10 5 8 6.9437 4.8779 0.0 0.93027 0.00
    8 10 7 16.4071 11.3210 -0.0 0.93010 0.00
    3 17 1 67.6655 46.8398 180.0 0.92970 0.00
    16 3 5 11.4844 7.7905 -180.0 0.92970 0.00
    2 0 10 308.9490 213.4505 -180.0 0.92952 0.01
    16 6 4 678.4834 448.3788 -180.0 0.92918 0.02
    1 15 5 211.0999 140.6395 -180.0 0.92916 0.01
    0 2 10 197.1581 132.7026 -180.0 0.92857 0.01
    15 6 5 672.4367 437.1772 0.0 0.92848 0.02
    7 16 1 345.1600 229.3688 -0.0 0.92842 0.02
    16 9 1 45.1145 28.8290 180.0 0.92832 0.00
    6 14 5 407.8896 264.3011 0.0 0.92823 0.02
    2 1 10 142.5433 94.9324 -0.0 0.92798 0.01
    17 3 4 172.2357 109.7149 -0.0 0.92778 0.00
    15 2 6 80.6150 52.2128 -0.0 0.92757 0.00
    11 3 8 138.3146 90.6446 0.0 0.92755 0.01
    10 13 4 660.5064 424.3070 0.0 0.92753 0.03
    6 9 8 825.0357 530.8445 -0.0 0.92737 0.05
    1 2 10 0.1068 0.0704 -180.0 0.92726 0.00
    11 14 1 257.9414 166.7479 -0.0 0.92704 0.01
    18 1 3 242.0804 154.0925 -180.0 0.92645 0.01
    15 8 4 7.6240 4.8886 -0.0 0.92643 0.00
    1 17 2 724.7205 473.0461 -180.0 0.92642 0.05
    18 4 2 206.0054 131.8081 -180.0 0.92617 0.00
    18 5 1 4.7900 3.0829 -180.0 0.92600 0.00
    15 10 2 115.7119 75.2028 -180.0 0.92575 0.00
    2 15 5 182.0841 118.7806 -0.0 0.92525 0.01
    4 17 0 42.0100 27.3412 -0.0 0.92514 0.00
    4 7 9 0.6543 0.4259 0.0 0.92513 0.00
    12 13 2 625.8391 408.7481 0.0 0.92499 0.03
    10 12 5 340.3376 222.9431 -180.0 0.92497 0.02
    0 14 6 583.6906 383.1337 -0.0 0.92493 0.02
    4 12 7 250.2734 164.6633 -0.0 0.92485 0.02
    6 15 4 1.9672 1.2819 -0.0 0.92465 0.00
    12 6 7 128.9246 83.8890 0.0 0.92447 0.01
    8 3 9 642.9703 416.6405 0.0 0.92423 0.04
    4 10 8 291.1360 190.0410 -0.0 0.92417 0.02
    0 16 4 1762.8664 1139.7998 0.0 0.92380 0.06
    1 14 6 7.2460 4.6948 0.0 0.92364 0.00
    2 2 10 2.7443 1.7678 180.0 0.92338 0.00
    5 16 3 45.6663 29.3106 -180.0 0.92319 0.00
    14 8 5 1199.0199 767.8003 0.0 0.92316 0.04
    3 0 10 841.3104 540.6106 -0.0 0.92303 0.03
    0 8 9 8.4072 5.3674 0.0 0.92290 0.00
    13 4 7 8.5646 5.4617 -180.0 0.92273 0.00
    2 17 2 14.8092 9.4592 -0.0 0.92255 0.00
    1 16 4 0.0924 0.0587 0.0 0.92252 0.00
    18 2 3 33.7241 20.7772 -180.0 0.92188 0.00
    8 12 6 211.5658 131.6431 -180.0 0.92170 0.01
    1 8 9 122.9703 77.2685 -0.0 0.92162 0.01
    3 1 10 689.4658 438.5217 0.0 0.92152 0.05
    17 7 2 488.9936 299.7065 -0.0 0.92100 0.01
    9 15 2 426.5472 267.8296 -180.0 0.92086 0.02
    4 17 1 0.1964 0.1242 180.0 0.92065 0.00
    8 15 3 115.5825 72.5072 -0.0 0.92020 0.01
    15 3 6 1149.7229 720.6264 0.0 0.91996 0.04
    2 14 6 151.2260 94.4695 -180.0 0.91981 0.01
    6 13 6 88.0218 55.0393 -180.0 0.91971 0.01
    1 3 10 1309.3528 829.5307 -0.0 0.91966 0.10
    7 5 9 696.3178 439.9837 0.0 0.91922 0.05
    6 6 9 9.8780 6.2340 0.0 0.91921 0.00
    16 4 5 861.3531 541.7932 -180.0 0.91902 0.03
    3 15 5 11.1859 7.0438 180.0 0.91885 0.00
    2 16 4 283.6389 179.0336 0.0 0.91870 0.02
    17 6 3 124.5199 78.5881 -0.0 0.91827 0.00
    9 7 8 89.1797 56.3914 -0.0 0.91818 0.01
    16 8 3 1.6822 1.0608 180.0 0.91813 0.00
    10 14 3 1411.3256 891.5707 -0.0 0.91803 0.07
    2 8 9 545.4441 345.1321 0.0 0.91780 0.04
    7 11 7 27.7601 17.4917 0.0 0.91745 0.00
    8 8 8 258.8940 164.0962 -180.0 0.91725 0.02
    17 4 4 39.3832 24.7538 -180.0 0.91717 0.00
    3 2 10 51.0096 32.8067 -180.0 0.91702 0.00
    11 4 8 415.8138 265.7936 0.0 0.91695 0.02
    14 6 6 159.7712 101.8721 180.0 0.91626 0.01
    3 17 2 3.0200 1.9537 180.0 0.91620 0.00
    2 3 10 429.0861 279.6954 0.0 0.91587 0.03
    11 10 6 136.2484 87.8129 180.0 0.91541 0.01
    19 1 1 163.0520 103.7081 0.0 0.91502 0.00
    7 16 2 89.0556 58.6880 -180.0 0.91498 0.00
    16 9 2 110.1372 71.4834 0.0 0.91489 0.00
    12 9 6 261.8843 172.1687 -0.0 0.91474 0.01
    9 1 9 21.8972 14.5805 -0.0 0.91466 0.00
    10 15 0 36.5206 24.2595 0.0 0.91456 0.00
    18 3 3 112.7476 74.5463 180.0 0.91441 0.00
    14 12 0 1561.7835 1041.6590 180.0 0.91429 0.03
    4 0 10 13.7281 9.2451 180.0 0.91417 0.00
    18 6 0 715.5913 485.2345 180.0 0.91392 0.01
    8 16 0 97.7705 66.3143 -0.0 0.91375 0.00
    8 4 9 449.2174 304.8475 0.0 0.91374 0.03
    5 7 9 2.5792 1.7505 -180.0 0.91371 0.00
    11 14 2 1.4922 1.0146 -180.0 0.91366 0.00
    10 6 8 65.4059 44.4814 0.0 0.91363 0.00
    3 14 6 533.1115 365.3699 0.0 0.91352 0.03
    5 12 7 1027.3850 706.6085 0.0 0.91344 0.06
    10 9 7 0.2053 0.1427 180.0 0.91281 0.00
    5 10 8 320.4873 223.1874 0.0 0.91279 0.02
    4 1 10 18.3742 12.7542 0.0 0.91270 0.00
    18 5 2 328.4639 233.5876 -0.0 0.91267 0.01
    3 16 4 80.9631 56.4717 180.0 0.91243 0.01
    13 11 4 128.5735 90.4339 180.0 0.91197 0.00
    17 8 1 135.6387 95.8031 -0.0 0.91192 0.00
    12 0 8 361.3071 254.5747 -180.0 0.91185 0.01
    1 11 8 6.1373 4.3194 0.0 0.91176 0.00
    7 14 5 10.1740 7.1628 180.0 0.91171 0.00
    11 8 7 285.3286 200.9830 180.0 0.91170 0.01
    9 13 5 212.0616 149.3399 -180.0 0.91161 0.01
    3 8 9 207.1533 146.2710 180.0 0.91156 0.01
    9 14 4 164.6609 116.6026 -180.0 0.91113 0.01
    14 1 7 45.9841 32.7779 0.0 0.91107 0.00
    7 9 8 37.9349 26.9474 180.0 0.91089 0.00
    10 11 6 5.2643 3.7312 180.0 0.91065 0.00
    19 2 1 800.4909 549.1597 180.0 0.91061 0.02
    0 4 10 1756.2669 1272.3845 0.0 0.91055 0.07
    12 1 8 5.0190 3.6414 180.0 0.91039 0.00
    9 2 9 12.8710 9.3914 -0.0 0.91026 0.00
    10 15 1 155.1494 112.4506 0.0 0.91022 0.01
    4 15 5 15.0133 10.8186 -180.0 0.91011 0.00
    14 12 1 341.3577 245.7227 -180.0 0.90995 0.01
    16 7 4 80.4269 58.0629 0.0 0.90967 0.00
    3 3 10 382.2641 283.7567 0.0 0.90966 0.03
    15 4 6 48.5555 35.6318 180.0 0.90961 0.00
    18 6 1 100.3006 71.2483 -180.0 0.90958 0.00
    8 16 1 26.0541 19.4012 0.0 0.90941 0.00
    5 17 1 29.2574 21.8642 -180.0 0.90939 0.00
    6 16 3 8.0608 5.9980 180.0 0.90938 0.00
    13 5 7 978.2637 726.2720 -180.0 0.90938 0.04
    1 4 10 11.2299 8.4137 180.0 0.90932 0.00
    14 10 4 1147.2264 843.5994 0.0 0.90930 0.04
    12 12 4 0.2314 0.1709 -0.0 0.90926 0.00
    15 7 5 0.4932 0.3684 -0.0 0.90902 0.00
    14 11 3 28.8932 21.6523 -180.0 0.90892 0.00
    13 12 3 5.4889 4.1709 -0.0 0.90868 0.00
    13 8 6 91.1459 69.3288 -180.0 0.90868 0.00
    9 10 7 124.7269 95.5143 -0.0 0.90854 0.01
    4 2 10 192.7056 149.2229 -0.0 0.90833 0.01
    7 15 4 4.0111 3.1057 -0.0 0.90831 0.00
    2 11 8 35.5039 27.9155 -0.0 0.90807 0.00
    15 11 1 268.4974 215.1267 -0.0 0.90773 0.01
    4 17 2 152.2717 121.1539 -180.0 0.90754 0.01
    13 13 1 643.8963 529.9650 -0.0 0.90681 0.02
    14 2 7 660.3598 540.9338 180.0 0.90672 0.03
    1 13 7 25.6490 21.3970 -0.0 0.90660 0.00
    12 2 8 53.2748 44.3317 -180.0 0.90605 0.00
    16 5 5 242.5039 204.3021 0.0 0.90582 0.01
    2 4 10 1388.0456 1164.5528 180.0 0.90566 0.10
    12 7 7 588.0233 500.0842 -180.0 0.90526 0.03
    4 14 6 131.4255 112.5376 180.0 0.90493 0.01
    16 10 0 6.3498 5.4825 -180.0 0.90450 0.00
    1 17 3 292.7613 252.8029 -180.0 0.90448 0.02
    18 4 3 285.2207 247.7454 -0.0 0.90425 0.01
    17 5 4 330.0126 287.4533 180.0 0.90404 0.01
    12 11 5 133.9037 116.7250 -0.0 0.90399 0.01
    4 16 4 605.1000 529.1339 0.0 0.90387 0.04
    15 10 3 83.5687 73.0382 -180.0 0.90385 0.00
    11 5 8 3.2463 2.8425 180.0 0.90383 0.00
    13 10 5 21.2233 18.5682 -0.0 0.90378 0.00
    7 13 6 266.7447 234.0046 0.0 0.90363 0.01
    19 0 2 2418.8459 2134.2395 -180.0 0.90357 0.03
    19 3 1 309.3473 273.7823 0.0 0.90341 0.01
    7 6 9 461.4463 410.4688 180.0 0.90315 0.03
    5 0 10 178.9926 159.8411 -0.0 0.90315 0.01
    12 13 3 88.7846 78.6258 -0.0 0.90314 0.00
    9 3 9 0.0084 0.0075 -180.0 0.90306 0.00
    4 8 9 195.3616 173.8826 180.0 0.90302 0.01
    2 13 7 258.7191 229.3147 0.0 0.90297 0.02
    12 14 0 203.0294 182.0117 -0.0 0.90267 0.00
    19 1 2 0.0148 0.0132 -0.0 0.90215 0.00
    3 11 8 93.0790 84.3779 0.0 0.90201 0.01
    5 1 10 31.7963 29.6713 180.0 0.90173 0.00
    15 9 4 28.3363 26.2286 -180.0 0.90138 0.00
    11 13 4 65.2393 60.8238 180.0 0.90132 0.00
    4 3 10 64.1647 61.0802 180.0 0.90118 0.00
    2 17 3 26.0658 25.0318 -0.0 0.90088 0.00
    8 5 9 488.2678 471.4521 0.0 0.90076 0.03
    9 12 6 164.3297 157.2055 180.0 0.90070 0.01
    6 17 0 11.7563 11.6093 0.0 0.90032 0.00
    6 7 9 146.4633 144.1239 0.0 0.90031 0.01
    16 10 1 238.5188 232.5282 -180.0 0.90029 0.01
    17 1 5 347.6484 340.8763 180.0 0.90026 0.01
    6 12 7 135.5110 134.2069 0.0 0.90005 0.01
    3 4 10 159.2518 162.7067 -180.0 0.89966 0.01
    14 3 7 74.2793 75.9180 -180.0 0.89961 0.00
    17 7 3 17.0044 17.4891 180.0 0.89943 0.00
    6 10 8 187.2497 193.0975 -0.0 0.89943 0.01
    9 15 3 245.7575 255.8030 0.0 0.89930 0.01
    5 15 5 138.1463 144.3383 180.0 0.89923 0.01
    17 8 2 0.3923 0.4108 -180.0 0.89917 0.00
    8 11 7 13.6166 14.3491 -0.0 0.89910 0.00
    11 12 5 134.1286 142.6238 180.0 0.89897 0.01
    12 3 8 74.4477 79.1197 180.0 0.89895 0.00
    12 14 1 1119.8128 1228.8095 0.0 0.89849 0.04
    14 9 5 45.5036 50.5215 -0.0 0.89837 0.00
    19 2 2 206.7483 237.9959 180.0 0.89792 0.00
    18 0 4 16.3614 19.3789 -180.0 0.89755 0.00
    10 15 2 66.9790 78.0241 -0.0 0.89754 0.00
    14 7 6 51.8961 60.9570 -180.0 0.89754 0.00
    5 2 10 268.7180 308.8838 0.0 0.89751 0.02
    14 12 2 2.0162 2.4244 0.0 0.89728 0.00
    3 13 7 85.1884 105.1554 180.0 0.89702 0.01
    1 9 9 1.7960 2.1860 -180.0 0.89695 0.00
    18 6 2 368.0447 465.5124 0.0 0.89693 0.01
    15 5 6 60.8411 74.6699 -180.0 0.89681 0.00
    8 16 2 61.9947 75.1122 0.0 0.89677 0.00
    5 17 2 51.4916 62.0855 -180.0 0.89675 0.00
    9 8 8 1229.9387 1523.2675 -0.0 0.89655 0.07
    1 5 10 57.7475 70.2903 -0.0 0.89653 0.00
    6 17 1 655.4461 811.6905 0.0 0.89617 0.04
    18 1 4 1.8501 2.4014 180.0 0.89616 0.00
    17 2 5 72.7754 93.3481 -0.0 0.89607 0.00
    18 7 0 208.3916 279.5172 180.0 0.89534 0.00
    15 11 2 53.0521 69.7967 180.0 0.89516 0.00
    16 0 6 105.6485 137.9139 -180.0 0.89512 0.00
    10 7 8 39.1105 51.0265 0.0 0.89507 0.00
    3 17 3 324.3754 423.1809 -180.0 0.89496 0.02
    13 13 2 987.6096 1315.5942 180.0 0.89428 0.04
    5 14 6 1.5661 2.0811 180.0 0.89423 0.00
    0 18 0 20.3578 27.6696 -0.0 0.89397 0.00
    7 16 3 30.8344 42.0472 -180.0 0.89382 0.00
    13 6 7 57.2888 77.9542 0.0 0.89381 0.00
    4 11 8 108.2852 146.0828 -0.0 0.89374 0.01
    16 9 3 34.0369 45.5212 0.0 0.89374 0.00
    16 1 6 18.2511 24.8887 -0.0 0.89373 0.00
    8 14 5 227.9386 309.6747 180.0 0.89369 0.01
    19 4 1 80.8112 105.1394 180.0 0.89361 0.00
    2 9 9 0.4463 0.6165 180.0 0.89343 0.00
    9 4 9 1.7878 2.5164 -0.0 0.89327 0.00
    5 16 4 4.7398 6.6547 0.0 0.89321 0.00
    2 5 10 21.4196 30.5960 0.0 0.89302 0.00
    8 9 8 476.0964 677.7008 -0.0 0.89292 0.03
    11 14 3 63.3908 92.3566 180.0 0.89259 0.00
    5 8 9 272.8089 404.5666 180.0 0.89239 0.02
    18 2 4 219.8103 336.4355 -0.0 0.89202 0.01
    10 1 9 114.1108 177.6304 180.0 0.89180 0.01
    18 5 3 22.1987 35.4240 180.0 0.89166 0.00
    4 4 10 24.0621 38.5423 0.0 0.89145 0.00
    18 7 1 0.7517 1.2563 0.0 0.89126 0.00
    19 3 2 87.1033 148.6307 -180.0 0.89101 0.00
    5 3 10 0.3248 0.5593 -0.0 0.89061 0.00
    8 15 4 62.7594 110.7441 -0.0 0.89049 0.00
    16 6 5 10.1460 18.0631 180.0 0.89043 0.00
    6 0 10 149.2433 266.3834 -0.0 0.89020 0.00
    14 4 7 4.2749 8.0069 0.0 0.88993 0.00
    0 18 1 136.7288 251.5769 0.0 0.88991 0.00
    16 2 6 23.9435 46.7729 180.0 0.88963 0.00
    2 18 0 0.0959 0.1867 0.0 0.88934 0.00
    12 4 8 9.2987 18.6295 0.0 0.88929 0.00
    9 16 1 7.3914 14.9509 -180.0 0.88922 0.00
    17 3 5 56.9407 119.1643 0.0 0.88920 0.00
    10 13 5 0.1079 0.2338 -0.0 0.88898 0.00
    4 13 7 11.4666 25.5574 -0.0 0.88888 0.00
    6 1 10 28.0052 57.1922 0.0 0.88884 0.00
    1 18 1 12.7499 26.3741 180.0 0.88876 0.00
    17 6 4 38.4701 87.9982 -180.0 0.88875 0.00
    16 8 4 161.7735 377.6398 -0.0 0.88862 0.00
    11 6 8 252.1047 558.7505 -180.0 0.88855 0.01
    10 14 4 0.2136 0.4907 0.0 0.88853 0.00
    16 10 2 21.3727 55.8984 0.0 0.88802 0.00
    15 8 5 117.7524 298.7149 180.0 0.88801 0.00
    17 9 1 1.1497 3.0922 -180.0 0.88800 0.00
    12 10 6 0.1684 0.4311 -180.0 0.88789 0.00
    11 9 7 31.3213 79.7134 180.0 0.88780 0.00
    10 2 9 108.6559 252.5722 0.0 0.88772 0.01
    3 9 9 94.1560 240.6243 180.0 0.88766 0.01
    3 5 10 0.0226 0.0553 180.0 0.88726 0.00
    4 17 3 31.3949 81.2197 -0.0 0.88688 0.00
    6 15 5 111.9107 328.0095 -180.0 0.88645 0.01
    12 14 2 21.5870 62.9790 -0.0 0.88630 0.00
    10 10 7 12.9677 39.3934 0.0 0.88613 0.00
    8 13 6 85.4875 266.5203 -180.0 0.88608 0.00
    11 11 6 2.3318 7.3206 180.0 0.88580 0.00
    0 16 5 72.7542 218.6787 -0.0 0.88570 0.00
    8 6 9 0.1963 0.5497 -0.0 0.88563 0.00
    11 15 1 98.2144 287.7838 180.0 0.88541 0.00
    2 18 1 120.8145 319.8055 0.0 0.88534 0.01
    18 3 4 6.6615 22.0649 180.0 0.88524 0.00
    7 7 9 0.1220 0.3515 180.0 0.88521 0.00
_pd_meas_2theta_range_min     0.50000
_pd_meas_2theta_range_max     49.99654
_pd_meas_2theta_range_inc     0.00100
_pd_meas_number_of_points     49575
_pd_meas_scan_method     ?
_pd_meas_special_details
;  ?
;
_refine_special_details
; ?
;
_reflns_number_total     1988
_refine_ls_matrix_type     full
_refine_ls_wR_factor_obs     0.07404
_refine_ls_goodness_of_fit_all     1.356
_refine_ls_restrained_S_all     ?
_refine_ls_restrained_S_obs     ?
_refine_ls_number_parameters     85
_refine_ls_number_constraints     ?
_refine_ls_hydrogen_treatment     ?
_refine_ls_weighting_scheme     ?
_refine_ls_weighting_details     ?
_refine_ls_shift/su_max     0.4272
_refine_diff_density_max     0.363
_refine_diff_density_min     -0.443
_refine_ls_extinction_method     ?
_refine_ls_extinction_coef     ?
loop_
    _atom_type_symbol
    _atom_type_number_in_cell
    _atom_type_scat_Cromer_Mann_a1
    _atom_type_scat_Cromer_Mann_a2
    _atom_type_scat_Cromer_Mann_a3
    _atom_type_scat_Cromer_Mann_a4
    _atom_type_scat_Cromer_Mann_b1
    _atom_type_scat_Cromer_Mann_b2
    _atom_type_scat_Cromer_Mann_b3
    _atom_type_scat_Cromer_Mann_b4
    _atom_type_scat_Cromer_Mann_c
    _atom_type_scat_dispersion_source
    _atom_type_scat_length_neutron
    _atom_type_scat_dispersion_real
    _atom_type_scat_dispersion_imag
    _atom_type_scat_source
    C 96 2.31 1.02 1.5886 0.865 20.8439 10.2075 0.5687 51.6512 0.2156
                     https://subversion.xray.aps.anl.gov/pyGSAS/trunk/atmdata.py
                                                  0.6648 0.001 0.001
                     https://subversion.xray.aps.anl.gov/pyGSAS/trunk/atmdata.py
    H 136 0.493 0.3229 0.1402 0.0408 10.5109 26.1257 3.1424 57.7997 0.003
                     https://subversion.xray.aps.anl.gov/pyGSAS/trunk/atmdata.py
                                                      -0.3741 0.000 0.000
                     https://subversion.xray.aps.anl.gov/pyGSAS/trunk/atmdata.py
    N 16 12.2126 3.1322 2.0125 1.1663 0.0057 9.8933 28.9975 0.5826 -11.529
                     https://subversion.xray.aps.anl.gov/pyGSAS/trunk/atmdata.py
                                                       0.936 0.001 0.001
                     https://subversion.xray.aps.anl.gov/pyGSAS/trunk/atmdata.py
    O 32 3.0485 2.2868 1.5463 0.867 13.2771 5.7011 0.3239 32.9089 0.2508
                     https://subversion.xray.aps.anl.gov/pyGSAS/trunk/atmdata.py
                                                     0.5805 0.003 0.002
                     https://subversion.xray.aps.anl.gov/pyGSAS/trunk/atmdata.py
    P 8 6.4345 4.1791 1.78 1.4908 1.9067 27.157 0.526 68.1645 1.1149
                     https://subversion.xray.aps.anl.gov/pyGSAS/trunk/atmdata.py
                                                 0.513 0.044 0.038
                     https://subversion.xray.aps.anl.gov/pyGSAS/trunk/atmdata.py
_computing_data_collection     ?
_computing_data_reduction     ?
_computing_structure_solution     ?
_computing_structure_refinement
                "GSAS-II (Toby & Von Dreele, J. Appl. Cryst. 46, 544-549, 2013)"
_computing_molecular_graphics     ?
_computing_publication_material     ?
_pd_calibration_special_details
; ?
;
_pd_phase_name     "psilocybin Form A"
_pd_prep_cool_rate     ?
_pd_prep_pressure     ?
_pd_prep_temperature     ?
loop_
    _pd_meas_intensity_total
    _pd_proc_ls_weight
    _pd_proc_intensity_bkg_calc
    _pd_calc_intensity_total
    813.65881 0 0 0
    779.31295 0 0 0
    771.1424 0 0 0
    745.42712 0 0 0
    778.95504 0 0 0
    815.72904 0 0 0
    758.94506 0 0 0
    754.42271 0 0 0
    795.85436 0 0 0
    751.99389 0 0 0
    733.02885 0 0 0
    744.0749 0 0 0
    761.1095 0 0 0
    796.23019 0 0 0
    766.65594 0 0 0
    788.10969 0 0 0
    801.53401 0 0 0
    742.90867 0 0 0
    742.14735 0 0 0
    695.83901 0 0 0
    663.93255 0 0 0
    743.07755 0 0 0
    747.57236 0 0 0
    745.55738 0 0 0
    765.09461 0 0 0
    726.41114 0 0 0
    699.96516 0 0 0
    699.60881 0 0 0
    716.38486 0 0 0
    697.76862 0 0 0
    721.61982 0 0 0
    722.3818 0 0 0
    697.34379 0 0 0
    703.56165 0 0 0
    679.0355 0 0 0
    643.5228 0 0 0
    678.62082 0 0 0
    700.51808 0 0 0
    716.47242 0 0 0
    719.30361 0 0 0
    694.29837 0 0 0
    697.73661 0 0 0
    653.68795 0 0 0
    684.39594 0 0 0
    686.29291 0 0 0
    671.57757 0 0 0
    660.87994 0 0 0
    639.65786 0 0 0
    643.66285 0 0 0
    659.28616 0 0 0
    721.28428 0 0 0
    702.18252 0 0 0
    651.19573 0 0 0
    673.84563 0 0 0
    687.54103 0 0 0
    645.19471 0 0 0
    636.00884 0 0 0
    631.82439 0 0 0
    602.37634 0 0 0
    603.04258 0 0 0
    635.85497 0 0 0
    600.50714 0 0 0
    594.39142 0 0 0
    628.81803 0 0 0
    646.53768 0 0 0
    647.3166 0 0 0
    613.42941 0 0 0
    661.996 0 0 0
    668.28141 0 0 0
    620.11842 0 0 0
    638.69272 0 0 0
    636.50236 0 0 0
    603.93506 0 0 0
    618.06734 0 0 0
    624.97779 0 0 0
    599.44061 0 0 0
    641.28022 0 0 0
    605.91254 0 0 0
    609.70133 0 0 0
    654.45546 0 0 0
    663.51441 0 0 0
    637.68832 0 0 0
    645.61965 0 0 0
    646.9573 0 0 0
    631.06526 0 0 0
    637.67508 0 0 0
    626.02448 0 0 0
    604.26924 0 0 0
    604.19094 0 0 0
    620.66986 0 0 0
    648.03376 0 0 0
    664.03632 0 0 0
    632.94397 0 0 0
    608.92822 0 0 0
    611.4534 0 0 0
    603.81709 0 0 0
    624.74793 0 0 0
    604.24272 0 0 0
    571.38694 0 0 0
    574.74537 0 0 0
    609.09384 0 0 0
    580.90826 0 0 0
    563.60972 0 0 0
    580.13738 0 0 0
    599.3768 0 0 0
    580.91975 0 0 0
    568.99749 0 0 0
    599.92534 0 0 0
    591.6337 0 0 0
    595.76116 0 0 0
    624.32622 0 0 0
    615.32174 0 0 0
    546.3777 0 0 0
    567.12002 0 0 0
    617.96552 0 0 0
    580.27803 0 0 0
    598.60128 0 0 0
    606.33033 0 0 0
    578.46692 0 0 0
    569.84501 0 0 0
    584.78358 0 0 0
    612.9992 0 0 0
    637.69083 0 0 0
    628.15951 0 0 0
    596.92172 0 0 0
    610.47752 0 0 0
    601.84749 0 0 0
    600.17672 0 0 0
    626.24524 0 0 0
    635.51027 0 0 0
    637.32198 0 0 0
    567.5096 0 0 0
    597.48627 0 0 0
    620.67072 0 0 0
    621.37573 0 0 0
    611.76388 0 0 0
    616.62015 0 0 0
    632.34684 0 0 0
    596.18161 0 0 0
    560.87533 0 0 0
    591.96312 0 0 0
    552.89806 0 0 0
    525.59376 0 0 0
    542.64051 0 0 0
    564.85049 0 0 0
    603.39059 0 0 0
    560.9196 0 0 0
    537.33488 0 0 0
    550.7114 0 0 0
    613.74219 0 0 0
    610.17314 0 0 0
    565.56027 0 0 0
    540.8584 0 0 0
    563.40574 0 0 0
    574.88423 0 0 0
    575.0267 0 0 0
    570.94569 0 0 0
    563.71341 0 0 0
    570.78017 0 0 0
    544.21383 0 0 0
    521.05094 0 0 0
    561.07353 0 0 0
    575.2598 0 0 0
    587.42907 0 0 0
    583.47286 0 0 0
    576.71707 0 0 0
    538.74506 0 0 0
    526.80399 0 0 0
    538.77132 0 0 0
    539.35551 0 0 0
    538.78676 0 0 0
    531.96903 0 0 0
    534.33169 0 0 0
    577.55334 0 0 0
    598.18878 0 0 0
    601.51929 0 0 0
    557.43767 0 0 0
    572.55194 0 0 0
    547.79637 0 0 0
    544.79835 0 0 0
    561.8608 0 0 0
    517.71687 0 0 0
    525.25655 0 0 0
    566.22589 0 0 0
    553.97429 0 0 0
    540.08848 0 0 0
    519.00102 0 0 0
    510.82 0 0 0
    544.41809 0 0 0
    567.81773 0 0 0
    550.8103 0 0 0
    520.94747 0 0 0
    538.26707 0 0 0
    548.10661 0 0 0
    532.37004 0 0 0
    525.29187 0 0 0
    517.73172 0 0 0
    522.74711 0 0 0
    545.24555 0 0 0
    520.63415 0 0 0
    503.5073 0 0 0
    521.27975 0 0 0
    540.57537 0 0 0
    507.20787 0 0 0
    493.89652 0 0 0
    545.60865 0 0 0
    560.50463 0 0 0
    567.71447 0 0 0
    542.73949 0 0 0
    550.0694 0 0 0
    533.49863 0 0 0
    538.65422 0 0 0
    551.8911 0 0 0
    572.29659 0 0 0
    579.2888 0 0 0
    502.11048 0 0 0
    520.10716 0 0 0
    549.54398 0 0 0
    511.28867 0 0 0
    509.84223 0 0 0
    543.44164 0 0 0
    567.5493 0 0 0
    546.61334 0 0 0
    524.00082 0 0 0
    515.51469 0 0 0
    493.6699 0 0 0
    526.62812 0 0 0
    551.70764 0 0 0
    525.77603 0 0 0
    503.53398 0 0 0
    556.6818 0 0 0
    541.90319 0 0 0
    525.22603 0 0 0
    513.75232 0 0 0
    482.94199 0 0 0
    498.83947 0 0 0
    558.5216 0 0 0
    502.95664 0 0 0
    506.45007 0 0 0
    515.45488 0 0 0
    513.8543 0 0 0
    502.3791 0 0 0
    494.5097 0 0 0
    489.69707 0 0 0
    515.90824 0 0 0
    526.73257 0 0 0
    536.80424 0 0 0
    521.31444 0 0 0
    517.35309 0 0 0
    526.52808 0 0 0
    476.63325 0 0 0
    471.79807 0 0 0
    519.92172 0 0 0
    518.26284 0 0 0
    531.50551 0 0 0
    506.32854 0 0 0
    485.79284 0 0 0
    531.49529 0 0 0
    557.12027 0 0 0
    534.60089 0 0 0
    523.55347 0 0 0
    508.3117 0 0 0
    508.6359 0 0 0
    523.20127 0 0 0
    508.97226 0 0 0
    467.52531 0 0 0
    503.6698 0 0 0
    532.01886 0 0 0
    529.59045 0 0 0
    541.85081 0 0 0
    507.82343 0 0 0
    486.56812 0 0 0
    532.52566 0 0 0
    511.02731 0 0 0
    486.85892 0 0 0
    499.7482 0 0 0
    503.77443 0 0 0
    471.73867 0 0 0
    488.91316 0 0 0
    522.19212 0 0 0
    524.49075 0 0 0
    485.26344 0 0 0
    475.94282 0 0 0
    498.00346 0 0 0
    529.91139 0 0 0
    512.06606 0 0 0
    487.94256 0 0 0
    501.97761 0 0 0
    484.78248 0 0 0
    474.25751 0 0 0
    473.78971 0 0 0
    483.54043 0 0 0
    516.01449 0 0 0
    513.74028 0 0 0
    485.90768 0 0 0
    500.46855 0 0 0
    507.35417 0 0 0
    467.39842 0 0 0
    481.1658 0 0 0
    484.4436 0 0 0
    493.47463 0 0 0
    508.84366 0 0 0
    487.35624 0 0 0
    468.28922 0 0 0
    460.55478 0 0 0
    489.42744 0 0 0
    493.88069 0 0 0
    496.79576 0 0 0
    524.98503 0 0 0
    501.33666 0 0 0
    480.97792 0 0 0
    495.55425 0 0 0
    519.07608 0 0 0
    504.27753 0 0 0
    457.23053 0 0 0
    493.87828 0 0 0
    523.14651 0 0 0
    510.04235 0 0 0
    517.71752 0 0 0
    496.7142 0 0 0
    514.65178 0 0 0
    509.4107 0 0 0
    452.05781 0 0 0
    475.01371 0 0 0
    501.50581 0 0 0
    491.30658 0 0 0
    515.97284 0 0 0
    531.62779 0 0 0
    529.06377 0 0 0
    505.40555 0 0 0
    523.27881 0 0 0
    510.2423 0 0 0
    494.84446 0 0 0
    493.83745 0 0 0
    514.39398 0 0 0
    512.5105 0 0 0
    517.7947 0 0 0
    522.71459 0 0 0
    481.56419 0 0 0
    456.05003 0 0 0
    463.01765 0 0 0
    447.27294 0 0 0
    452.53553 0 0 0
    476.27244 0 0 0
    511.45596 0 0 0
    509.04486 0 0 0
    516.31187 0 0 0
    471.68934 0 0 0
    448.42835 0 0 0
    453.00329 0 0 0
    459.82388 0 0 0
    469.79468 0 0 0
    450.28676 0 0 0
    461.03195 0 0 0
    488.04997 0 0 0
    502.67966 0 0 0
    478.71832 0 0 0
    469.76261 0 0 0
    504.47271 0 0 0
    512.74935 0 0 0
    528.11578 0 0 0
    508.81261 0 0 0
    478.10608 0 0 0
    464.68035 0 0 0
    452.51563 0 0 0
    468.99785 0 0 0
    464.39217 0 0 0
    446.84278 0 0 0
    459.04489 0 0 0
    495.08348 0 0 0
    515.6739 0 0 0
    490.76587 0 0 0
    465.26623 0 0 0
    445.36091 0 0 0
    446.76069 0 0 0
    473.01883 0 0 0
    470.60332 0 0 0
    462.80017 0 0 0
    478.93336 0 0 0
    499.10138 0 0 0
    467.77851 0 0 0
    430.6225 0 0 0
    450.26101 0 0 0
    452.81979 0 0 0
    454.79449 0 0 0
    445.90606 0 0 0
    476.76373 0 0 0
    487.81522 0 0 0
    484.34667 0 0 0
    467.55779 0 0 0
    447.52554 0 0 0
    424.6776 0 0 0
    444.62508 0 0 0
    460.95302 0 0 0
    449.00338 0 0 0
    449.31746 0 0 0
    473.61821 0 0 0
    459.85195 0 0 0
    441.51921 0 0 0
    442.06799 0 0 0
    464.32936 0 0 0
    467.49599 0 0 0
    435.10378 0 0 0
    419.9647 0 0 0
    438.0495 0 0 0
    468.42249 0 0 0
    468.28728 0 0 0
    440.66778 0 0 0
    443.03984 0 0 0
    456.66037 0 0 0
    470.80707 0 0 0
    451.72978 0 0 0
    432.04571 0 0 0
    412.17886 0 0 0
    436.84387 0 0 0
    447.7162 0 0 0
    464.73868 0 0 0
    482.48234 0 0 0
    454.51118 0 0 0
    452.05995 0 0 0
    437.46452 0 0 0
    419.83838 0 0 0
    437.09572 0 0 0
    450.05532 0 0 0
    445.86373 0 0 0
    474.19737 0 0 0
    452.61564 0 0 0
    429.10351 0 0 0
    411.55293 0 0 0
    409.70718 0 0 0
    431.4934 0 0 0
    461.45664 0 0 0
    433.27652 0 0 0
    414.33488 0 0 0
    445.14708 0 0 0
    428.58635 0 0 0
    421.75472 0 0 0
    443.55715 0 0 0
    426.62007 0 0 0
    422.94679 0 0 0
    419.10623 0 0 0
    424.30757 0 0 0
    429.71309 0 0 0
    436.9993 0 0 0
    448.747 0 0 0
    454.9534 0 0 0
    421.68716 0 0 0
    408.71241 0 0 0
    415.64714 0 0 0
    429.79941 0 0 0
    430.66479 0 0 0
    418.69183 0 0 0
    433.26998 0 0 0
    411.04008 0 0 0
    400.37756 0 0 0
    409.64786 0 0 0
    428.81951 0 0 0
    428.46732 0 0 0
    448.57392 0 0 0
    407.22469 0 0 0
    420.92663 0 0 0
    420.15968 0 0 0
    409.27028 0 0 0
    382.68682 0 0 0
    395.49358 0 0 0
    422.80778 0 0 0
    394.01896 0 0 0
    381.63115 0 0 0
    427.27643 0 0 0
    445.71296 0 0 0
    404.77159 0 0 0
    367.55039 0 0 0
    405.78216 0 0 0
    411.70126 0 0 0
    377.85431 0 0 0
    385.32652 0 0 0
    411.6375 0 0 0
    428.40036 0 0 0
    424.25865 0 0 0
    437.53541 0 0 0
    425.34248 0 0 0
    370.16489 0 0 0
    370.57074 0 0 0
    401.68592 0 0 0
    429.15704 0 0 0
    406.47096 0 0 0
    425.87743 0 0 0
    440.53563 0 0 0
    402.70662 0 0 0
    375.62961 0 0 0
    397.09447 0 0 0
    427.31981 0 0 0
    434.57269 0 0 0
    425.27664 0 0 0
    432.78602 0 0 0
    452.10163 0 0 0
    452.28301 0 0 0
    407.1616 0 0 0
    408.81948 0 0 0
    384.4847 0 0 0
    401.13248 0 0 0
    418.84846 0 0 0
    405.50705 0 0 0
    426.72846 0 0 0
    413.81178 0 0 0
    400.3293 0 0 0
    424.16932 0 0 0
    405.1877 0 0 0
    394.56681 0 0 0
    432.01439 0 0 0
    406.38959 0 0 0
    376.25773 0 0 0
    386.62541 0 0 0
    387.87074 0 0 0
    391.66336 0 0 0
    377.10403 0 0 0
    394.35419 0 0 0
    426.95016 0 0 0
    427.21366 0 0 0
    410.88201 0 0 0
    406.945 0 0 0
    393.13598 0 0 0
    382.53273 0 0 0
    370.36293 0 0 0
    387.64756 0 0 0
    404.99167 0 0 0
    419.07914 0 0 0
    415.67096 0 0 0
    386.64364 0 0 0
    381.63771 0 0 0
    378.08042 0 0 0
    402.00326 0 0 0
    402.35928 0 0 0
    369.03834 0 0 0
    365.23481 0 0 0
    371.15411 0 0 0
    369.44309 0 0 0
    380.35162 0 0 0
    402.21994 0 0 0
    416.88657 0 0 0
    387.296 0 0 0
    392.46074 0 0 0
    394.48365 0 0 0
    383.00565 0 0 0
    399.22631 0 0 0
    424.7518 0 0 0
    420.61323 0 0 0
    380.42334 0 0 0
    358.8504 0 0 0
    402.00672 0 0 0
    380.24225 0 0 0
    342.12987 0 0 0
    348.26881 0 0 0
    390.34572 0 0 0
    418.54686 0 0 0
    397.9268 0 0 0
    383.33284 0 0 0
    407.43074 0 0 0
    402.73373 0 0 0
    374.09439 0 0 0
    360.20699 0 0 0
    359.8289 0 0 0
    401.68362 0 0 0
    413.27122 0 0 0
    398.03578 0 0 0
    381.95012 0 0 0
    373.74414 0 0 0
    356.66123 0 0 0
    339.58917 0 0 0
    351.42609 0 0 0
    353.85273 0 0 0
    370.15485 0 0 0
    403.25416 0 0 0
    384.54395 0 0 0
    365.2649 0 0 0
    333.04035 0 0 0
    375.96457 0 0 0
    391.62561 0 0 0
    372.04354 0 0 0
    372.61953 0 0 0
    372.03595 0 0 0
    404.44269 0 0 0
    423.95513 0 0 0
    381.19146 0 0 0
    360.48794 0 0 0
    378.45368 0 0 0
    398.10307 0 0 0
    395.16622 0 0 0
    367.92948 0 0 0
    338.4204 0 0 0
    355.58541 0 0 0
    390.85581 0 0 0
    418.71616 0 0 0
    378.87674 0 0 0
    368.36393 0 0 0
    380.21658 0 0 0
    356.76371 0 0 0
    378.36271 0 0 0
    384.3161 0 0 0
    360.85376 0 0 0
    343.92627 0 0 0
    388.67167 0 0 0
    378.13985 0 0 0
    327.05252 0 0 0
    355.84164 0 0 0
    389.27859 0 0 0
    366.97028 0 0 0
    367.08435 0 0 0
    364.27094 0 0 0
    367.10364 0 0 0
    391.76889 0 0 0
    392.37397 0 0 0
    373.7618 0 0 0
    355.45373 0 0 0
    376.37724 0 0 0
    397.14246 0 0 0
    361.80983 0 0 0
    336.00076 0 0 0
    332.24712 0 0 0
    348.78757 0 0 0
    375.39588 0 0 0
    392.51487 0 0 0
    398.62523 0 0 0
    393.96318 0 0 0
    371.68879 0 0 0
    361.03352 0 0 0
    333.56873 0 0 0
    344.92135 0 0 0
    349.30953 0 0 0
    371.22585 0 0 0
    364.55097 0 0 0
    333.41738 0 0 0
    383.07549 0 0 0
    391.18747 0 0 0
    372.1855 0 0 0
    364.70071 0 0 0
    361.1816 0 0 0
    378.48327 0 0 0
    348.97878 0 0 0
    351.45904 0 0 0
    355.71159 0 0 0
    342.40053 0 0 0
    361.16768 0 0 0
    375.79363 0 0 0
    359.93249 0 0 0
    357.24623 0 0 0
    351.23958 0 0 0
    303.43419 0 0 0
    305.19857 0 0 0
    334.34399 0 0 0
    337.95435 0 0 0
    328.64062 0 0 0
    308.86025 0 0 0
    295.91767 0 0 0
    312.22949 0 0 0
    328.73996 0 0 0
    322.01764 0 0 0
    340.46625 0 0 0
    324.50995 0 0 0
    306.28709 0 0 0
    330.38775 0 0 0
    354.35429 0 0 0
    347.14102 0 0 0
    322.18665 0 0 0
    338.85286 0 0 0
    336.90318 0 0 0
    328.31934 0 0 0
    352.23612 0 0 0
    347.5718 0 0 0
    351.1557 0 0 0
    391.17819 0 0 0
    342.95519 0 0 0
    309.96775 0 0 0
    343.76358 0 0 0
    341.85449 0 0 0
    338.4997 0 0 0
    355.42485 0 0 0
    360.7668 0 0 0
    323.79153 0 0 0
    320.69391 0 0 0
    347.54392 0 0 0
    347.39557 0 0 0
    358.71484 0 0 0
    334.70422 0 0 0
    316.48293 0 0 0
    342.43053 0 0 0
    333.1115 0 0 0
    330.14142 0 0 0
    347.19131 0 0 0
    344.63401 0 0 0
    335.67184 0 0 0
    341.61057 0 0 0
    328.17984 0 0 0
    335.71222 0 0 0
    335.16115 0 0 0
    321.11537 0 0 0
    351.36757 0 0 0
    338.39212 0 0 0
    330.32568 0 0 0
    320.85742 0 0 0
    296.91089 0 0 0
    307.71213 0 0 0
    310.17241 0 0 0
    326.27764 0 0 0
    343.84274 0 0 0
    340.18438 0 0 0
    344.76399 0 0 0
    340.42067 0 0 0
    354.38923 0 0 0
    353.54258 0 0 0
    331.07208 0 0 0
    318.61589 0 0 0
    328.45814 0 0 0
    329.75586 0 0 0
    336.70392 0 0 0
    339.07704 0 0 0
    337.01349 0 0 0
    353.65585 0 0 0
    336.8787 0 0 0
    340.62956 0 0 0
    342.27779 0 0 0
    360.25049 0 0 0
    378.71863 0 0 0
    357.03921 0 0 0
    337.45469 0 0 0
    347.24847 0 0 0
    345.20037 0 0 0
    349.82603 0 0 0
    370.53572 0 0 0
    343.51342 0 0 0
    329.14302 0 0 0
    355.57815 0 0 0
    344.9699 0 0 0
    310.30434 0 0 0
    312.81381 0 0 0
    334.14073 0 0 0
    332.90484 0 0 0
    332.42206 0 0 0
    334.28556 0 0 0
    332.28682 0 0 0
    317.40746 0 0 0
    343.90389 0 0 0
    369.07788 0 0 0
    346.62173 0 0 0
    326.94743 0 0 0
    315.61321 0 0 0
    280.04041 0 0 0
    289.61995 0 0 0
    323.00082 0 0 0
    339.12582 0 0 0
    331.15091 0 0 0
    336.34414 0 0 0
    343.81023 0 0 0
    342.16138 0 0 0
    285.84947 0 0 0
    289.44604 0 0 0
    302.30851 0 0 0
    296.66783 0 0 0
    323.12433 0 0 0
    333.39394 0 0 0
    309.74848 0 0 0
    293.59381 0 0 0
    305.83824 0 0 0
    352.90889 0 0 0
    334.91062 0 0 0
    308.94783 0 0 0
    319.68311 0 0 0
    323.80189 0 0 0
    322.85817 0 0 0
    320.85529 0 0 0
    300.87419 0 0 0
    314.28484 0 0 0
    332.52366 0 0 0
    311.48207 0 0 0
    310.1498 0 0 0
    323.0507 0 0 0
    317.53823 0 0 0
    340.11086 0 0 0
    334.99913 0 0 0
    305.67424 0 0 0
    322.90785 0 0 0
    337.70067 0 0 0
    340.12212 0 0 0
    326.25949 0 0 0
    304.85295 0 0 0
    299.47588 0 0 0
    307.50759 0 0 0
    330.40466 0 0 0
    336.76058 0 0 0
    315.15894 0 0 0
    310.56258 0 0 0
    307.33061 0 0 0
    295.97431 0 0 0
    301.558 0 0 0
    310.31862 0 0 0
    346.54699 0 0 0
    331.66251 0 0 0
    295.54694 0 0 0
    304.45594 0 0 0
    308.37018 0 0 0
    310.35216 0 0 0
    295.02299 0 0 0
    334.08745 0 0 0
    347.40531 0 0 0
    357.54851 0 0 0
    352.61586 0 0 0
    328.45988 0 0 0
    285.06777 0 0 0
    289.44604 0 0 0
    318.52917 0 0 0
    305.34996 0 0 0
    322.78154 0 0 0
    347.78715 0 0 0
    315.18318 0 0 0
    289.38518 0 0 0
    324.95594 0 0 0
    347.46307 0 0 0
    329.84377 0 0 0
    307.35185 0 0 0
    297.96337 0 0 0
    304.03259 0 0 0
    312.36854 0 0 0
    338.19682 0 0 0
    350.94759 0 0 0
    313.73362 0 0 0
    268.1709 0 0 0
    278.90483 0 0 0
    282.10496 0 0 0
    306.6284 0 0 0
    297.28483 0 0 0
    292.10634 0 0 0
    314.4122 0 0 0
    322.11709 0 0 0
    331.55362 0 0 0
    316.73135 0 0 0
    291.22302 0 0 0
    303.87197 0 0 0
    339.69854 0 0 0
    339.91486 0 0 0
    337.44493 0 0 0
    331.09354 0 0 0
    302.45194 0 0 0
    298.5031 0 0 0
    305.39022 0 0 0
    298.05559 0 0 0
    298.11669 0 0 0
    289.53816 0 0 0
    299.71021 0 0 0
    309.86804 0 0 0
    318.80793 0 0 0
    325.20156 0 0 0
    302.90185 0 0 0
    283.31023 0 0 0
    283.30388 0 0 0
    283.28663 0 0 0
    286.12821 0 0 0
    295.75504 0 0 0
    295.08446 0 0 0
    303.0203 0 0 0
    319.41739 0 0 0
    313.07124 0 0 0
    296.82894 0 0 0
    281.7295 0 0 0
    280.02485 0 0 0
    319.24967 0 0 0
    312.33029 0 0 0
    306.68312 0 0 0
    305.84543 0 0 0
    313.1606 0 0 0
    309.52758 0 0 0
    304.89743 0 0 0
    297.23216 0 0 0
    271.6046 0 0 0
    267.75479 0 0 0
    282.39761 0 0 0
    282.71775 0 0 0
    307.48841 0 0 0
    313.42617 0 0 0
    315.90397 0 0 0
    330.80978 0 0 0
    322.87427 0 0 0
    304.599 0 0 0
    285.22354 0 0 0
    285.60686 0 0 0
    309.37607 0 0 0
    277.40683 0 0 0
    281.48946 0 0 0
    281.7874 0 0 0
    283.65259 0 0 0
    288.68155 0 0 0
    296.74227 0 0 0
    318.55611 0 0 0
    338.99358 0 0 0
    339.69735 0 0 0
    329.15684 0 0 0
    321.21093 0 0 0
    293.26329 0 0 0
    268.56128 0 0 0
    296.86015 0 0 0
    301.71321 0 0 0
    296.49812 0 0 0
    313.27083 0 0 0
    323.04867 0 0 0
    296.47588 0 0 0
    273.70912 0 0 0
    303.7277 0 0 0
    318.31773 0 0 0
    306.40608 0 0 0
    294.32542 0 0 0
    283.68802 0 0 0
    271.56129 0 0 0
    271.07637 0 0 0
    296.4276 0 0 0
    327.73845 0 0 0
    309.02169 0 0 0
    274.19886 0 0 0
    274.60225 0 0 0
    312.84167 0 0 0
    291.40696 0 0 0
    300.91765 0 0 0
    328.51697 0 0 0
    287.25868 0 0 0
    276.68805 0 0 0
    284.56704 0 0 0
    286.55106 0 0 0
    277.82617 0 0 0
    292.33903 0 0 0
    310.2474 0 0 0
    293.48934 0 0 0
    275.25844 0 0 0
    268.65189 0 0 0
    281.79102 0 0 0
    318.19667 0 0 0
    325.46394 0 0 0
    305.55958 0 0 0
    288.75115 0 0 0
    317.11271 0 0 0
    291.47019 0 0 0
    309.25755 0 0 0
    341.02105 0 0 0
    319.2072 0 0 0
    279.04964 0 0 0
    275.82682 0 0 0
    275.40313 0 0 0
    287.81817 0 0 0
    293.6836 0 0 0
    261.55889 0 0 0
    289.75452 0 0 0
    304.45075 0 0 0
    293.89756 0 0 0
    315.9556 0 0 0
    319.01115 0 0 0
    296.16446 0 0 0
    305.1085 0 0 0
    296.77123 0 0 0
    284.00501 0 0 0
    280.16492 0 0 0
    288.68761 0 0 0
    317.83729 0 0 0
    313.58619 0 0 0
    305.44084 0 0 0
    308.90469 0 0 0
    301.90514 0 0 0
    272.87819 0 0 0
    298.15773 0 0 0
    315.04059 0 0 0
    328.35161 0 0 0
    319.83858 0 0 0
    289.41366 0 0 0
    275.16546 0 0 0
    276.53481 0 0 0
    309.57611 0 0 0
    318.47274 0 0 0
    302.55879 0 0 0
    279.54361 0 0 0
    278.94884 0 0 0
    276.07702 0 0 0
    283.83916 0 0 0
    278.31822 0 0 0
    283.50858 0 0 0
    292.06755 0 0 0
    312.39707 0 0 0
    312.11959 0 0 0
    304.74867 0 0 0
    290.77244 0 0 0
    272.83034 0 0 0
    274.49396 0 0 0
    285.18399 0 0 0
    307.91318 0 0 0
    310.52592 0 0 0
    281.98754 0 0 0
    280.08503 0 0 0
    286.09168 0 0 0
    285.96253 0 0 0
    275.12818 0 0 0
    253.28536 0 0 0
    274.41246 0 0 0
    308.90812 0 0 0
    303.14048 0 0 0
    294.53341 0 0 0
    279.67747 0 0 0
    296.02733 0 0 0
    323.39573 0 0 0
    317.76704 0 0 0
    304.99076 0 0 0
    295.79296 0 0 0
    297.08675 0 0 0
    305.77444 0 0 0
    307.77191 0 0 0
    279.61182 0 0 0
    309.08369 0 0 0
    317.347 0 0 0
    311.58713 0 0 0
    317.85154 0 0 0
    288.38821 0 0 0
    271.24969 0 0 0
    286.89969 0 0 0
    316.70369 0 0 0
    328.85007 0 0 0
    315.46094 0 0 0
    320.87926 0 0 0
    308.99541 0 0 0
    314.63837 0 0 0
    333.12302 0 0 0
    304.28574 0 0 0
    299.64407 0 0 0
    296.96546 0 0 0
    278.0737 0 0 0
    298.11291 0 0 0
    339.05118 0 0 0
    348.80545 0 0 0
    333.43232 0 0 0
    326.44904 0 0 0
    308.34848 0 0 0
    289.28711 0 0 0
    251.37942 0 0 0
    277.50852 0 0 0
    332.45577 0 0 0
    324.61283 0 0 0
    329.47023 0 0 0
    318.02237 0 0 0
    295.38864 0 0 0
    301.63218 0 0 0
    315.82107 0 0 0
    290.9263 0 0 0
    287.13432 0 0 0
    302.74005 0 0 0
    316.94135 0 0 0
    331.26427 0 0 0
    320.76963 0 0 0
    334.51018 0 0 0
    338.81741 0 0 0
    280.86161 0 0 0
    271.91763 0 0 0
    313.31848 0 0 0
    338.56821 0 0 0
    337.83684 0 0 0
    323.69409 0 0 0
    322.89216 0 0 0
    333.20544 0 0 0
    332.32759 0 0 0
    327.10363 0 0 0
    307.43744 0 0 0
    294.17553 0 0 0
    306.01466 0 0 0
    328.14965 0 0 0
    327.60502 0 0 0
    304.07199 0 0 0
    288.162 0 0 0
    297.61951 0 0 0
    315.26027 0 0 0
    322.20836 0 0 0
    329.53461 0 0 0
    342.11483 0 0 0
    329.29538 0 0 0
    321.70859 0 0 0
    319.5542 0 0 0
    308.21677 0 0 0
    294.2324 0 0 0
    323.32357 0 0 0
    329.07054 0 0 0
    307.58563 0 0 0
    303.21074 0 0 0
    313.63677 0 0 0
    339.86489 0 0 0
    347.34955 0 0 0
    343.71735 0 0 0
    341.29184 0 0 0
    321.70458 0 0 0
    318.47732 0 0 0
    329.62826 0 0 0
    326.28049 0 0 0
    325.91503 0 0 0
    308.36498 0 0 0
    321.36126 0 0 0
    362.19429 0 0 0
    331.88399 0 0 0
    349.234 0 0 0
    355.99945 0 0 0
    324.6042 0 0 0
    312.86672 0 0 0
    343.68732 0 0 0
    342.4216 0 0 0
    327.89242 0 0 0
    315.68477 0 0 0
    332.00715 0 0 0
    342.38248 0 0 0
    322.57819 0 0 0
    323.72374 0 0 0
    333.26074 0 0 0
    333.70252 0 0 0
    311.83638 0 0 0
    331.92831 0 0 0
    351.72553 0 0 0
    358.6413 0 0 0
    366.73958 0 0 0
    336.33915 0 0 0
    341.91502 0 0 0
    349.84496 0 0 0
    345.03609 0 0 0
    345.19553 0 0 0
    325.65193 0 0 0
    341.82164 0 0 0
    368.55289 0 0 0
    360.9225 0 0 0
    364.83233 0 0 0
    367.33249 0 0 0
    346.00543 0 0 0
    336.81855 0 0 0
    349.12194 0 0 0
    352.40905 0 0 0
    352.52779 0 0 0
    340.88313 0 0 0
    317.28211 0 0 0
    328.75096 0 0 0
    357.77868 0 0 0
    337.9831 0 0 0
    323.7354 0 0 0
    359.1575 0 0 0
    348.58588 0 0 0
    336.79903 0 0 0
    326.89348 0 0 0
    324.28175 0 0 0
    313.79542 0 0 0
    328.63216 0 0 0
    343.62822 0 0 0
    344.90729 0 0 0
    346.40673 0 0 0
    347.64315 0 0 0
    353.94205 0 0 0
    365.02363 0 0 0
    372.95383 0 0 0
    385.03722 0 0 0
    355.93158 0 0 0
    348.61705 0 0 0
    366.30485 0 0 0
    353.58219 0 0 0
    367.73763 0 0 0
    385.26387 0 0 0
    360.41847 0 0 0
    343.08661 0 0 0
    333.3213 0 0 0
    356.20863 0 0 0
    360.87502 0 0 0
    350.1723 0 0 0
    370.7271 0 0 0
    384.83244 0 0 0
    380.73822 0 0 0
    357.36176 0 0 0
    352.06236 0 0 0
    341.79908 0 0 0
    372.61195 0 0 0
    366.20614 0 0 0
    377.64189 0 0 0
    366.09993 0 0 0
    369.40492 0 0 0
    374.98166 0 0 0
    329.44928 0 0 0
    329.38068 0 0 0
    347.76178 0 0 0
    378.74971 0 0 0
    347.62311 0 0 0
    350.23609 0 0 0
    386.86097 0 0 0
    379.32576 0 0 0
    359.83418 0 0 0
    375.68157 0 0 0
    351.51627 0 0 0
    352.3162 0 0 0
    398.40873 0 0 0
    357.52962 0 0 0
    322.84816 0 0 0
    333.30287 0 0 0
    350.65043 0 0 0
    345.70159 0 0 0
    321.58439 0 0 0
    328.71442 0 0 0
    370.2178 0 0 0
    362.6507 0 0 0
    329.08844 0 0 0
    334.5876 0 0 0
    367.35051 0 0 0
    395.77707 0 0 0
    389.8162 0 0 0
    360.16688 0 0 0
    370.87326 0 0 0
    366.83517 0 0 0
    338.50111 0 0 0
    338.22769 0 0 0
    370.86311 0 0 0
    326.52944 0 0 0
    318.08887 0 0 0
    375.76864 0 0 0
    396.62423 0 0 0
    357.82743 0 0 0
    342.75457 0 0 0
    363.30215 0 0 0
    358.60082 0 0 0
    380.2901 0 0 0
    380.11171 0 0 0
    357.8346 0 0 0
    342.18795 0 0 0
    326.13002 0 0 0
    333.64175 0 0 0
    346.38454 0 0 0
    337.17987 0 0 0
    329.09262 0 0 0
    331.79911 0 0 0
    321.32396 0 0 0
    343.04711 0 0 0
    334.21384 0 0 0
    322.47158 0 0 0
    339.69698 0 0 0
    377.0151 0 0 0
    350.77189 0 0 0
    312.54379 0 0 0
    346.009 0 0 0
    396.85743 0 0 0
    361.62403 0 0 0
    337.55109 0 0 0
    334.68466 0 0 0
    325.9658 0 0 0
    332.00512 0 0 0
    331.43044 0 0 0
    332.8545 0 0 0
    342.30586 0 0 0
    332.27246 0 0 0
    326.18432 0 0 0
    324.34095 0 0 0
    319.37614 0 0 0
    331.99007 0 0 0
    351.10336 0 0 0
    353.75416 0 0 0
    327.8821 0 0 0
    320.38438 0 0 0
    338.34785 0 0 0
    348.42644 0 0 0
    350.82899 0 0 0
    324.08299 0 0 0
    325.79669 0 0 0
    335.47634 0 0 0
    312.44661 0 0 0
    340.15061 0 0 0
    329.39565 0 0 0
    334.22914 0 0 0
    329.44786 0 0 0
    316.69958 0 0 0
    338.54531 0 0 0
    342.70927 0 0 0
    344.68768 0 0 0
    362.12756 0 0 0
    338.06414 0 0 0
    300.6606 0 0 0
    308.00663 0 0 0
    315.78223 0 0 0
    335.84019 0 0 0
    331.72851 0 0 0
    330.1524 0 0 0
    350.95361 0 0 0
    316.23833 0 0 0
    293.51604 0 0 0
    305.12741 0 0 0
    293.996 0 0 0
    322.87314 0 0 0
    338.55218 0 0 0
    313.34548 0 0 0
    301.2758 0 0 0
    327.51875 0 0 0
    324.75541 0 0 0
    322.81468 0 0 0
    325.61372 0 0 0
    332.16653 0 0 0
    344.45582 0 0 0
    334.16777 0 0 0
    307.94651 0 0 0
    321.86478 0 0 0
    305.39019 0 0 0
    303.02888 0 0 0
    307.82326 0 0 0
    316.76991 0 0 0
    323.91866 0 0 0
    331.70713 0 0 0
    286.48228 0 0 0
    266.3918 0 0 0
    280.20887 0 0 0
    310.00539 0 0 0
    322.82154 0 0 0
    304.05492 0 0 0
    281.76998 0 0 0
    290.42558 0 0 0
    292.0222 0 0 0
    290.49692 0 0 0
    310.0902 0 0 0
    337.39673 0 0 0
    347.72117 0 0 0
    338.52207 0 0 0
    318.46853 0 0 0
    330.17355 0 0 0
    326.26784 0 0 0
    307.13305 0 0 0
    289.05269 0 0 0
    287.64555 0 0 0
    314.82942 0 0 0
    310.01063 0 0 0
    314.44873 0 0 0
    307.5808 0 0 0
    300.63001 0 0 0
    295.80516 0 0 0
    288.30738 0 0 0
    292.76184 0 0 0
    258.67969 0 0 0
    272.42629 0 0 0
    265.15431 0 0 0
    253.4795 0 0 0
    264.5203 0 0 0
    279.1623 0 0 0
    283.84491 0 0 0
    263.54511 0 0 0
    267.48404 0 0 0
    294.44954 0 0 0
    305.85715 0 0 0
    313.15151 0 0 0
    313.83642 0 0 0
    282.84438 0 0 0
    269.20359 0 0 0
    278.94762 0 0 0
    304.54658 0 0 0
    289.40173 0 0 0
    290.24025 0 0 0
    312.84411 0 0 0
    311.78253 0 0 0
    277.86428 0 0 0
    274.62031 0 0 0
    297.29725 0 0 0
    295.69312 0 0 0
    257.54247 0 0 0
    273.67893 0 0 0
    286.01297 0 0 0
    305.79174 0 0 0
    315.55831 0 0 0
    293.07447 0 0 0
    266.96684 0 0 0
    273.94673 0 0 0
    294.57891 0 0 0
    277.47469 0 0 0
    263.32681 0 0 0
    295.1475 0 0 0
    314.96591 0 0 0
    272.39422 0 0 0
    255.13319 0 0 0
    272.97209 0 0 0
    262.89246 0 0 0
    248.50374 0 0 0
    261.86414 0 0 0
    291.89391 0 0 0
    275.07722 0 0 0
    272.95342 0 0 0
    271.13984 0 0 0
    266.85404 0 0 0
    265.0501 0 0 0
    288.38895 0 0 0
    298.57292 0 0 0
    264.29235 0 0 0
    266.29305 0 0 0
    254.00123 0 0 0
    273.55151 0 0 0
    264.78822 0 0 0
    264.37773 0 0 0
    281.28607 0 0 0
    255.40644 0 0 0
    271.70784 0 0 0
    267.99928 0 0 0
    290.0602 0 0 0
    290.65312 0 0 0
    257.09033 0 0 0
    237.47749 0 0 0
    260.88524 0 0 0
    265.04062 0 0 0
    280.10413 0 0 0
    285.1845 0 0 0
    272.30728 0 0 0
    284.44077 0 0 0
    278.19314 0 0 0
    260.93514 0 0 0
    259.97753 0 0 0
    280.70666 0 0 0
    273.39827 0 0 0
    253.00822 0 0 0
    249.15024 0 0 0
    253.64567 0 0 0
    260.16507 0 0 0
    293.7967 0 0 0
    279.83751 0 0 0
    219.36958 0 0 0
    239.43018 0 0 0
    255.53115 0 0 0
    249.40501 0 0 0
    232.98197 0 0 0
    257.73318 0 0 0
    284.75512 0 0 0
    270.48139 0 0 0
    267.82071 0 0 0
    273.82912 0 0 0
    272.781 0 0 0
    263.57131 0 0 0
    268.55041 0 0 0
    264.45455 0 0 0
    280.92253 0 0 0
    277.92631 0 0 0
    241.99042 0 0 0
    258.10525 0 0 0
    261.31775 0 0 0
    267.41402 0 0 0
    279.78649 0 0 0
    269.30994 0 0 0
    269.13594 0 0 0
    274.12021 0 0 0
    283.04826 0 0 0
    284.48988 0 0 0
    272.23912 0 0 0
    269.40998 0 0 0
    273.33001 0 0 0
    259.13136 0 0 0
    249.36369 0 0 0
    243.30697 0 0 0
    241.14141 0 0 0
    242.58808 0 0 0
    256.90154 0 0 0
    241.0273 0 0 0
    238.27171 0 0 0
    256.59056 0 0 0
    265.35122 0 0 0
    240.60665 0 0 0
    241.1948 0 0 0
    266.9595 0 0 0
    252.17575 0 0 0
    265.21963 0 0 0
    253.9735 0 0 0
    229.78866 0 0 0
    199.29845 0 0 0
    205.63225 0 0 0
    225.08934 0 0 0
    235.12861 0 0 0
    251.17889 0 0 0
    261.81708 0 0 0
    271.37788 0 0 0
    261.2289 0 0 0
    247.53344 0 0 0
    237.16575 0 0 0
    232.15129 0 0 0
    238.43721 0 0 0
    230.67983 0 0 0
    218.75634 0 0 0
    264.68709 0 0 0
    261.42806 0 0 0
    226.24382 0 0 0
    235.68868 0 0 0
    244.70812 0 0 0
    240.33639 0 0 0
    252.54239 0 0 0
    243.84587 0 0 0
    234.58599 0 0 0
    231.97205 0 0 0
    229.44825 0 0 0
    243.11123 0 0 0
    253.93896 0 0 0
    252.39391 0 0 0
    256.19694 0 0 0
    256.80496 0 0 0
    232.42399 0 0 0
    254.58579 0 0 0
    274.50437 0 0 0
    248.58952 0 0 0
    228.33648 0 0 0
    258.40287 0 0 0
    243.63996 0 0 0
    215.63627 0 0 0
    233.69526 0 0 0
    248.20202 0 0 0
    236.45805 0 0 0
    219.17334 0 0 0
    234.18663 0 0 0
    261.33697 0 0 0
    251.49826 0.00196547 190.17163 190.18831
    246.46221 0.00199632 190.14642 190.16312
    252.46929 0.00249014 190.12127 190.138
    227.65792 0.0026329 190.09618 190.11294
    213.528 0.00279486 190.07115 190.08793
    219.58639 0.00268847 190.04618 190.06299
    237.775 0.00244908 190.02127 190.03811
    237.22531 0.00246068 189.99642 190.01329
    240.97611 0.00243588 189.97164 189.98853
    234.41721 0.00250065 189.94691 189.96383
    231.93887 0.00255752 189.92225 189.93919
    251.16359 0.00235496 189.89764 189.91461
    236.31654 0.00249086 189.8731 189.8901
    235.66805 0.00252342 189.84861 189.86564
    226.20807 0.00261133 189.82419 189.84124
    218.48501 0.0027154 189.79983 189.81691
    226.79155 0.00261491 189.77552 189.79263
    246.45515 0.00237141 189.75128 189.76842
    244.09964 0.002417 189.7271 189.74426
    250.00546 0.00238175 189.70298 189.72017
    234.70838 0.00254386 189.67891 189.69613
    209.66502 0.00284813 189.65491 189.67216
    210.21622 0.00283586 189.63097 189.64824
    205.57023 0.00285277 189.60709 189.62439
    214.97184 0.0027622 189.58326 189.60059
    218.87237 0.00272576 189.5595 189.57686
    248.57422 0.00238513 189.5358 189.55318
    270.87065 0.00219271 189.51215 189.52957
    239.42816 0.00249695 189.48857 189.50601
    238.00596 0.00250211 189.46504 189.48251
    233.64095 0.00257047 189.44158 189.45908
    222.73553 0.00272983 189.41817 189.4357
    251.49045 0.00241815 189.39482 189.41238
    242.67709 0.00246959 189.37154 189.38912
    232.40681 0.00254503 189.34831 189.36592
    223.39536 0.00267779 189.32514 189.34278
    228.92526 0.00260963 189.30203 189.3197
    232.40206 0.00256721 189.27898 189.29668
    231.30081 0.00260503 189.25599 189.27371
    255.04476 0.00235664 189.23305 189.25081
    248.02415 0.00240665 189.21018 189.22797
    213.7921 0.00281401 189.18736 189.20518
    248.86532 0.00242768 189.16461 189.18245
    250.62358 0.00241347 189.14191 189.15978
    215.00027 0.00282099 189.11927 189.13717
    205.69422 0.00292117 189.09669 189.11462
    202.11162 0.00297899 189.07417 189.09213
    197.93274 0.00308842 189.05171 189.0697
    221.89916 0.00274429 189.0293 189.04732
    234.3679 0.00259923 189.00695 189.02501
    212.2207 0.00284804 188.98467 189.00275
    223.55437 0.00264566 188.96244 188.98055
    232.15098 0.00254407 188.94027 188.95841
    223.58884 0.00266954 188.91815 188.93632
    215.79724 0.002746 188.8961 188.9143
    207.00982 0.00286453 188.8741 188.89233
    218.45538 0.00270108 188.85216 188.87042
    216.39629 0.00272509 188.83028 188.84857
    218.36907 0.0027192 188.80846 188.82678
    223.68538 0.00263978 188.78669 188.80504
    223.59695 0.00263065 188.76498 188.78337
    243.73136 0.00243729 188.74333 188.76175
    231.45665 0.00252541 188.72174 188.74019
    224.74682 0.00259085 188.70021 188.71868
    239.25848 0.0024537 188.67873 188.69724
    235.00668 0.00250938 188.65731 188.67585
    223.89141 0.00263372 188.63595 188.65452
    234.63388 0.00252269 188.61465 188.63324
    246.25334 0.00239716 188.5934 188.61203
    240.5183 0.00245487 188.57221 188.59087
    230.31964 0.00258389 188.55108 188.56977
    237.86667 0.00248614 188.53 188.54872
    234.10244 0.00251115 188.50898 188.52774
    224.04898 0.00262612 188.48802 188.50681
    234.10692 0.00252348 188.46712 188.48594
    225.83864 0.00262343 188.44627 188.46512
    235.34972 0.00252062 188.42548 188.44436
    236.27122 0.00253069 188.40475 188.42366
    233.65296 0.00256918 188.38407 188.40302
    238.93947 0.00248095 188.36345 188.38243
    234.30002 0.00255339 188.34289 188.3619
    224.95638 0.00267704 188.32238 188.34142
    217.91481 0.00276332 188.30193 188.32101
    224.55725 0.00266327 188.28154 188.30065
    239.92767 0.00246832 188.26121 188.28034
    246.51279 0.00241624 188.24093 188.2601
    241.89738 0.00247753 188.2207 188.2399
    225.91717 0.00264337 188.20053 188.21977
    227.23218 0.00262663 188.18042 188.19969
    243.23721 0.00247408 188.16037 188.17967
    246.49326 0.00243558 188.14037 188.1597
    229.92028 0.00259038 188.12043 188.13979
    209.30131 0.00288326 188.10054 188.11994
    234.08076 0.00259657 188.08071 188.10014
    227.83147 0.0027028 188.06094 188.0804
    199.94416 0.00303709 188.04122 188.06072
    219.93479 0.00275824 188.02156 188.04109
    220.7777 0.00273399 188.00195 188.02152
    211.0141 0.00285785 187.9824 188.002
    212.21617 0.0028491 187.9629 187.98254
    204.37381 0.00294092 187.94346 187.96313
    206.1248 0.00289423 187.92408 187.94378
    233.64234 0.00253148 187.90475 187.92449
    240.88712 0.00245764 187.88548 187.90525
    237.23901 0.00250304 187.86626 187.88606
    227.31581 0.00258969 187.8471 187.86694
    232.62192 0.00252646 187.82799 187.84786
    229.75899 0.00254752 187.80894 187.82885
    216.66328 0.00273212 187.78994 187.80988
    212.14448 0.00278727 187.771 187.79098
    217.86134 0.0027108 187.75212 187.77213
    224.6933 0.00261492 187.73329 187.75333
    248.72344 0.00236825 187.71451 187.73459
    227.3375 0.00260703 187.69579 187.7159
    176.65865 0.00332211 187.67712 187.69727
    196.35241 0.00298558 187.65851 187.6787
    216.17247 0.00270081 187.63996 187.66017
    216.55237 0.00269532 187.62145 187.64171
    212.58715 0.00280419 187.60301 187.6233
    218.37829 0.00273366 187.58461 187.60494
    215.17276 0.00274837 187.56628 187.58664
    201.42329 0.00295099 187.54799 187.56839
    201.90977 0.0029428 187.52976 187.5502
    204.91242 0.00290353 187.51159 187.53206
    204.99804 0.00290741 187.49347 187.51397
    206.85591 0.00287498 187.4754 187.49595
    211.19829 0.00281483 187.45739 187.47797
    199.5957 0.00297746 187.43944 187.46005
    209.77104 0.00285157 187.42153 187.44218
    221.33817 0.00269292 187.40368 187.42437
    211.62085 0.00281842 187.38589 187.40661
    211.15861 0.00282687 187.36815 187.38891
    205.96148 0.00289996 187.35046 187.37126
    192.15616 0.0031397 187.33283 187.35366
    204.31926 0.0029593 187.31525 187.33612
    228.64875 0.00261287 187.29773 187.31863
    222.42224 0.00266395 187.28025 187.3012
    215.74819 0.00275251 187.26284 187.28382
    210.5723 0.00283339 187.24547 187.26649
    225.67593 0.00267136 187.22816 187.24922
    237.81041 0.00252794 187.2109 187.232
    214.81764 0.00278659 187.1937 187.21483
    219.29096 0.00274874 187.17655 187.19772
    192.98665 0.00315027 187.15945 187.18066
    176.89186 0.00342799 187.14241 187.16365
    211.69193 0.00285374 187.12542 187.1467
    224.74714 0.00268894 187.10848 187.1298
    209.25659 0.00287813 187.0916 187.11296
    217.27108 0.00278678 187.07477 187.09616
    224.71709 0.00270547 187.05799 187.07943
    212.19885 0.00282497 187.04127 187.06274
    215.41897 0.00277483 187.0246 187.04611
    222.03607 0.00268404 187.00798 187.02953
    217.44396 0.00271225 186.99141 187.013
    214.34165 0.00276726 186.9749 186.99653
    190.45729 0.00311891 186.95844 186.9801
    199.46981 0.00295996 186.94203 186.96374
    213.86141 0.00271762 186.92568 186.94742
    212.92568 0.00274296 186.90937 186.93116
    211.9315 0.0027685 186.89312 186.91495
    228.45027 0.00258196 186.87693 186.89879
    229.7739 0.002566 186.86078 186.88269
    225.76487 0.00263249 186.84469 186.86663
    227.54812 0.00259994 186.82865 186.85063
    235.97072 0.00249156 186.81266 186.83468
    243.44371 0.00242077 186.79673 186.81879
    227.85298 0.00257919 186.78084 186.80295
    221.43715 0.00267086 186.76501 186.78716
    228.09987 0.0026122 186.74923 186.77142
    235.76636 0.00251202 186.73351 186.75573
    208.92369 0.00281519 186.71783 186.7401
    214.73724 0.00274947 186.70221 186.72451
    229.21161 0.00259007 186.68664 186.70898
    230.04776 0.00259565 186.67112 186.69351
    225.79337 0.00260193 186.65565 186.67808
    210.7321 0.00279501 186.64023 186.6627
    195.6243 0.00302773 186.62487 186.64738
    197.47822 0.00300814 186.60956 186.63211
    193.00383 0.00308401 186.5943 186.61689
    198.84218 0.00301398 186.57909 186.60172
    217.30453 0.00273913 186.56393 186.58661
    228.10189 0.00261118 186.54882 186.57154
    221.89055 0.00269912 186.53377 186.55653
    229.75581 0.00259403 186.51876 186.54157
    221.57656 0.00269356 186.50381 186.52666
    227.60027 0.00262457 186.48891 186.5118
    225.77043 0.00263767 186.47406 186.49699
    208.4242 0.00288707 186.45926 186.48224
    195.18176 0.00306734 186.44451 186.46753
    211.88423 0.00282854 186.42982 186.45288
    219.83395 0.00273651 186.41517 186.43827
    209.60535 0.00286965 186.40058 186.42372
    209.92763 0.00285128 186.38603 186.40922
    231.4699 0.00257488 186.37154 186.39477
    232.02629 0.00258258 186.3571 186.38037
    228.23312 0.0026297 186.3427 186.36602
    225.73989 0.00268112 186.32836 186.35173
    235.3922 0.00256019 186.31407 186.33748
    222.05543 0.00271727 186.29983 186.32328
    214.04548 0.00283327 186.28564 186.30914
    242.19525 0.00248557 186.2715 186.29504
    223.66862 0.00268378 186.25742 186.281
    221.36771 0.00269069 186.24338 186.267
    217.23023 0.00269705 186.22939 186.25306
    201.25672 0.00292812 186.21545 186.23917
    216.33774 0.0027261 186.20156 186.22533
    220.78381 0.00264506 186.18773 186.21153
    211.93621 0.00278754 186.17394 186.19779
    213.63938 0.00274775 186.1602 186.1841
    217.97572 0.00268497 186.14651 186.17046
    213.77727 0.0027511 186.13288 186.15687
    212.56487 0.00277538 186.11929 186.14332
    227.31926 0.00259198 186.10575 186.12983
    218.51731 0.00268963 186.09227 186.11639
    202.63696 0.00287955 186.07883 186.103
    211.70332 0.0027372 186.06544 186.08966
    212.42298 0.00277942 186.0521 186.07636
    230.5981 0.00255096 186.03881 186.06312
    209.11788 0.00285226 186.02557 186.04993
    211.45005 0.00282058 186.01238 186.03679
    215.1874 0.00275218 185.99924 186.02369
    194.46992 0.00304621 185.98615 186.01065
    192.6091 0.00307022 185.97311 185.99765
    200.79136 0.00291306 185.96012 185.98471
    212.34941 0.00282959 185.94717 186.1214
    195.06367 0.00308313 185.93428 186.10878
    180.20422 0.00326529 185.92144 186.11062
    209.40192 0.00284048 185.90864 186.09813
    218.10864 0.00271316 185.89589 186.08569
    221.51892 0.00269084 185.8832 186.0733
    230.12726 0.00261428 185.87055 186.06097
    207.11537 0.00291287 185.85795 186.04868
    199.79396 0.00300009 185.8454 186.03644
    220.03537 0.0027148 185.8329 186.02425
    196.5514 0.00302419 185.82044 186.01211
    196.06673 0.00305891 185.80804 186.00001
    216.19994 0.00279427 185.79568 185.98797
    214.6719 0.00278196 185.78338 185.97598
    193.86027 0.00307093 185.77112 185.96404
    210.54727 0.00283707 185.75891 185.95214
    217.48476 0.00274647 185.74675 185.9403
    207.01872 0.00291129 185.73463 185.92851
    203.95964 0.0029252 185.72257 185.91676
    219.56655 0.00272494 185.71055 185.90506
    221.84132 0.00272303 185.69858 185.89342
    201.10642 0.00302011 185.68666 185.88182
    217.0621 0.00280158 185.67479 185.87027
    249.6619 0.00244758 185.66297 185.85877
    239.36806 0.00254357 185.65119 185.84731
    215.5128 0.00282776 185.63946 185.83591
    231.13138 0.00262652 185.62778 185.82456
    226.27719 0.00265007 185.61615 185.81325
    217.81113 0.00273754 185.60457 185.802
    216.25474 0.00272298 185.59303 185.79079
    209.08632 0.00278958 185.58155 185.77963
    205.79082 0.00287661 185.5701 185.76852
    215.2313 0.00276291 185.55871 185.75746
    220.81562 0.00266771 185.54737 185.74644
    210.601 0.00279578 185.53607 185.73548
    216.12012 0.00269227 185.52482 185.72456
    227.53316 0.00254558 185.51362 185.71369
    215.07059 0.00275625 185.50246 185.70287
    208.79377 0.00283931 185.49135 185.6921
    208.29145 0.00281575 185.48029 185.68138
    210.13708 0.0028132 185.46928 185.6707
    183.04389 0.00319057 185.45831 185.66007
    194.186 0.00303696 185.4474 185.6495
    195.59767 0.00303655 185.43652 185.63896
    202.17577 0.00292265 185.4257 185.62848
    197.38492 0.00300695 185.41492 185.61805
    179.39383 0.00326394 185.40419 185.60766
    183.39683 0.00320729 185.39351 185.59732
    216.52538 0.00274403 185.38287 185.58703
    227.3694 0.00259372 185.37228 185.57678
    203.9159 0.002903 185.36174 185.56659
    213.81103 0.00280571 185.35124 185.55644
    213.18599 0.00281738 185.34079 185.54634
    210.51917 0.00281471 185.33039 185.53629
    231.78962 0.00256685 185.32004 185.52628
    213.23954 0.00280251 185.30973 185.51632
    218.31033 0.00273329 185.29946 185.50641
    237.65417 0.00249243 185.28925 185.49655
    214.54567 0.00279468 185.27908 185.48673
    203.78766 0.00293341 185.26895 185.47696
    207.38817 0.00288233 185.25888 185.46724
    204.06176 0.00291682 185.24884 185.45757
    193.53523 0.00308605 185.23886 185.44794
    202.80033 0.00292142 185.22892 185.43836
    196.709 0.00302333 185.21903 185.42883
    177.64439 0.0033644 185.20918 185.41934
    201.30455 0.00296735 185.19938 185.4099
    217.16689 0.00275341 185.18963 185.40051
    222.54117 0.00269264 185.17992 185.39117
    220.28094 0.00269632 185.17026 185.38187
    210.2454 0.00284291 185.16064 185.37262
    203.69811 0.00296264 185.15107 185.36342
    194.08429 0.00310015 185.14154 185.35426
    195.30411 0.00307157 185.13206 185.34515
    200.65431 0.00303001 185.12263 185.33608
    189.44166 0.00321435 185.11324 185.32707
    190.92444 0.00318574 185.1039 185.31809
    203.58801 0.0029642 185.0946 185.30917
    227.34776 0.00261421 185.08535 185.30029
    213.968 0.00278147 185.07614 185.29146
    216.608 0.00273791 185.06698 185.28268
    216.85413 0.00268832 185.05787 185.27394
    199.67687 0.00293355 185.0488 185.26525
    182.75072 0.00321925 185.03977 185.2566
    190.85492 0.00308469 185.03079 185.248
    195.15908 0.00303105 185.02186 185.23945
    207.07715 0.00282947 185.01297 185.23094
    208.76689 0.00279335 185.00412 185.22248
    220.99482 0.00264267 184.99532 185.21406
    206.52645 0.00290224 184.98657 185.20569
    197.78836 0.00299711 184.97786 185.19737
    186.9992 0.00313237 184.96919 185.18909
    197.9889 0.00295727 184.96057 185.18086
    211.03501 0.00278681 184.952 185.17267
    201.41413 0.00294113 184.94347 185.16453
    208.35929 0.00284316 184.93498 185.15644
    185.22211 0.00322336 184.92654 185.14839
    191.41074 0.00308989 184.91814 185.14039
    214.2807 0.00276549 184.90979 185.13243
    199.62333 0.00298753 184.90148 185.12452
    196.33132 0.00298979 184.89322 185.11665
    200.1729 0.00291949 184.885 185.10883
    205.32415 0.0028872 184.87683 185.10106
    216.3356 0.00273949 184.8687 185.09333
    199.08618 0.00300437 184.86061 185.08564
    176.62245 0.00338534 184.85257 185.078
    194.55356 0.00308817 184.84457 185.07041
    211.90415 0.0028356 184.83662 185.06286
    199.95276 0.00296713 184.82871 185.05536
    206.24376 0.00285773 184.82084 185.0479
    201.75652 0.00296673 184.81302 185.04049
    208.8759 0.00287186 184.80524 185.03312
    191.18227 0.00309956 184.79751 185.0258
    167.6812 0.00357181 184.78982 185.01852
    169.68207 0.00353636 184.78217 185.01129
    198.30231 0.00300669 184.77457 185.0041
    205.8612 0.00290716 184.76701 184.99695
    196.17978 0.00306501 184.75949 184.98986
    203.48521 0.0029439 184.75202 184.9828
    207.73822 0.00287458 184.74459 184.97579
    208.78735 0.00289011 184.73721 184.96883
    215.74529 0.00281916 184.72987 184.96191
    210.03948 0.0028841 184.72257 184.95503
    195.39898 0.00306818 184.71532 184.9482
    200.25358 0.00299204 184.7081 184.94142
    202.85522 0.00296762 184.70094 184.93468
    220.33908 0.00271982 184.69381 184.92798
    237.49068 0.00251372 184.68673 184.92133
    200.83089 0.00301304 184.67969 184.91472
    186.84468 0.00319562 184.6727 184.90816
    198.9203 0.00295554 184.66574 184.90164
    208.00783 0.00283067 184.65883 184.89516
    200.00853 0.00293463 184.65197 184.88873
    182.54824 0.00321313 184.64514 184.88234
    186.39904 0.00314354 184.63836 184.876
    196.94692 0.00299113 184.63163 184.8697
    199.16953 0.00295073 184.62493 184.86345
    185.23482 0.00318164 184.61828 184.85724
    158.44345 0.00368572 184.61167 184.85107
    173.68164 0.00338332 184.6051 184.84495
    191.71027 0.00307871 184.59858 184.83887
    188.34797 0.00314466 184.59209 184.83283
    186.79858 0.0031404 184.58566 184.82684
    198.5928 0.00296024 184.57926 184.82089
    187.19899 0.0031513 184.5729 184.81499
    193.3479 0.00306502 184.56659 184.80913
    206.06353 0.00287792 184.56032 184.80331
    211.57876 0.00283107 184.55409 184.79754
    203.21776 0.00290224 184.54791 184.79181
    165.54684 0.0035794 184.54176 184.78613
    172.66036 0.00342075 184.53566 184.78048
    183.98141 0.00319982 184.5296 184.77489
    176.90934 0.00336028 184.52359 184.76933
    179.28747 0.00329956 184.51761 184.76382
    183.05043 0.00322805 184.51168 184.75835
    191.05331 0.00313135 184.50579 184.75292
    197.59546 0.00303384 184.49994 184.74754
    208.39122 0.00288687 184.49413 184.7422
    200.28296 0.00299072 184.48836 184.73691
    200.89776 0.00293504 184.48264 184.73165
    208.09917 0.00283021 184.47695 184.72644
    182.3705 0.00326084 184.47131 184.72128
    182.13434 0.0032808 184.46571 184.71615
    193.57568 0.0030772 184.46016 184.71107
    193.98818 0.00305844 184.45464 184.70604
    198.88907 0.00297081 184.44916 184.70104
    193.33339 0.00309172 184.44373 184.69609
    214.09306 0.00283602 184.43834 184.69118
    223.09223 0.00271193 184.43299 184.68631
    210.6998 0.00285392 184.42768 184.68149
    197.73398 0.00306534 184.42241 184.67671
    195.57252 0.00310626 184.41718 184.67197
    190.23917 0.00322337 184.41199 184.66727
    193.62655 0.00313482 184.40685 184.66262
    188.49134 0.00324777 184.40174 184.65801
    177.20054 0.00343902 184.39668 184.65344
    187.91852 0.00319541 184.39166 184.64892
    192.82457 0.003127 184.38668 184.64443
    183.79713 0.00326324 184.38174 184.63999
    194.28551 0.0030565 184.37684 184.6356
    212.3234 0.00278583 184.37198 184.63124
    190.58306 0.00305474 184.36716 184.62693
    186.7677 0.00312207 184.36238 184.62265
    185.60332 0.00316979 184.35764 184.61842
    191.25763 0.00308268 184.35295 184.61424
    194.55806 0.00301064 184.34829 184.61009
    195.03967 0.00301762 184.34368 184.60599
    198.25104 0.0029651 184.3391 184.60193
    180.98498 0.00322654 184.33457 184.59791
    166.36667 0.00353945 184.33007 184.59393
    202.75002 0.00293202 184.32562 184.59
    221.5141 0.00267432 184.3212 184.5861
    206.1722 0.00287409 184.31683 184.58225
    207.19128 0.0028465 184.3125 184.57844
    200.63539 0.00292678 184.3082 184.57468
    197.71415 0.00300469 184.30395 184.57095
    211.54977 0.00280295 184.29974 184.56727
    211.9187 0.00281289 184.29556 184.56362
    205.94815 0.00287092 184.29143 184.56002
    212.58345 0.00273661 184.28734 184.55646
    198.6339 0.00301108 184.28328 184.55295
    176.46101 0.00338167 184.27927 184.54947
    178.59614 0.00333011 184.2753 184.54603
    213.34718 0.00279397 184.27136 184.54264
    211.52156 0.00282373 184.26747 184.53929
    197.17073 0.00305337 184.26361 184.53598
    193.77515 0.00313331 184.2598 184.53271
    200.7007 0.00299141 184.25602 184.52948
    186.75929 0.00320454 184.25229 184.5263
    185.48926 0.00322974 184.24859 184.52315
    200.93263 0.00296091 184.24493 184.52005
    187.95666 0.00320843 184.24131 184.51698
    178.41228 0.00339511 184.23774 184.51396
    174.08088 0.00342693 184.2342 184.51098
    178.67564 0.00334162 184.2307 184.5887
    197.67924 0.00302373 184.22724 184.58597
    199.92955 0.00300245 184.22382 184.58328
    192.18683 0.00315497 184.22043 184.58063
    194.77911 0.00309008 184.21709 184.57802
    189.50187 0.00316529 184.21378 184.57545
    174.0507 0.00349275 184.21052 184.57292
    200.59537 0.00303351 184.20729 184.57044
    214.1761 0.00282639 184.20411 184.568
    197.26811 0.00307283 184.20096 184.56559
    194.66891 0.00309253 184.19785 184.56323
    192.65399 0.00314389 184.19478 184.56091
    191.62849 0.00315051 184.19174 184.55863
    209.4378 0.00286433 184.18875 184.5564
    202.89425 0.00297298 184.18579 184.5542
    194.73259 0.00307757 184.18288 184.55205
    213.78533 0.00276226 184.18 184.54993
    206.3887 0.00290308 184.17716 184.54786
    192.79707 0.00304859 184.17436 184.54583
    188.25175 0.00310538 184.1716 184.54384
    181.53832 0.00327408 184.16887 184.54189
    171.94332 0.00343457 184.16619 184.53998
    170.68074 0.00342928 184.16354 184.53811
    188.77291 0.0031271 184.16093 184.53628
    189.68784 0.00308757 184.15836 184.53449
    186.17709 0.0031448 184.15583 184.53275
    195.72815 0.00305119 184.15333 184.53104
    210.80282 0.00279858 184.15088 184.52938
    201.29799 0.00296045 184.14846 184.52775
    179.04435 0.00331924 184.14608 184.52617
    186.86117 0.00314777 184.14373 184.52463
    186.79148 0.00318807 184.14143 184.52313
    207.29148 0.0029057 184.13916 184.52167
    188.95343 0.00317002 184.13693 184.52024
    167.41798 0.00356904 184.13474 184.51886
    203.4209 0.00291754 184.13259 184.51752
    197.3415 0.00297325 184.13047 184.51623
    176.1046 0.00338657 184.12839 184.51497
    198.52502 0.00300773 184.12635 184.51375
    205.57441 0.00288499 184.12435 184.51257
    204.96071 0.00290638 184.12238 184.51143
    201.32309 0.00296545 184.12045 184.51033
    184.95643 0.00321358 184.11856 184.50928
    176.39895 0.00341495 184.11671 184.50826
    180.21302 0.00332776 184.11489 184.50728
    172.00073 0.00351481 184.11311 184.50635
    175.07055 0.00341944 184.11137 184.50545
    194.68998 0.00302459 184.10967 184.50459
    189.47768 0.00314745 184.108 184.50378
    181.56132 0.00332786 184.10637 184.503
    190.02887 0.00315754 184.10478 184.50226
    187.84854 0.00319282 184.10322 184.50157
    191.33627 0.0031358 184.1017 184.50091
    170.71822 0.00352213 184.10022 184.5003
    177.94567 0.00343178 184.09878 184.49972
    209.34011 0.00291739 184.09737 184.49918
    201.57085 0.00299428 184.096 184.49869
    199.87308 0.00304521 184.09466 184.49823
    192.58967 0.00312882 184.09336 184.49781
    178.74971 0.00338688 184.0921 184.49744
    170.18504 0.00357311 184.09088 184.4971
    184.37451 0.00328583 184.08969 184.4968
    194.81347 0.0031091 184.08854 184.49654
    195.98071 0.00304774 184.08743 184.49633
    193.85761 0.00305448 184.08635 184.49615
    175.64933 0.00338542 184.08531 184.49601
    164.51423 0.00362033 184.0843 184.49591
    192.39476 0.0030713 184.08333 184.49585
    191.62504 0.00307798 184.0824 184.49583
    189.92962 0.00309959 184.0815 184.49585
    198.18145 0.00298636 184.08064 184.49591
    180.92009 0.00329695 184.07982 184.49601
    200.43174 0.00294807 184.07903 184.49615
    188.13366 0.00312698 184.07828 184.49632
    158.60348 0.00371447 184.07756 184.49654
    172.16609 0.00340304 184.07688 184.4968
    205.96547 0.00285708 184.07624 184.49709
    205.62663 0.00287959 184.07563 184.49743
    190.65086 0.0030789 184.07506 184.4978
    174.22813 0.00341206 184.07452 184.49822
    181.35977 0.00327626 184.07402 184.49867
    204.34145 0.00288394 184.07356 184.49916
    183.10045 0.003268 184.07313 184.49969
    165.27672 0.0035823 184.07274 184.50027
    181.43218 0.00327126 184.07238 184.50087
    207.93565 0.00286586 184.07206 184.50152
    209.21843 0.00282836 184.07177 184.50221
    189.08086 0.0030987 184.07152 184.50294
    189.70329 0.00311983 184.07131 184.50371
    185.93772 0.00320968 184.07113 184.50451
    190.78199 0.00311916 184.07098 184.50536
    189.41621 0.00312754 184.07087 184.50624
    174.7098 0.00337412 184.0708 184.50716
    195.10014 0.00304049 184.07076 184.50812
    193.7363 0.0031298 184.07076 184.50913
    194.86121 0.00309548 184.07079 184.51016
    194.07539 0.00310478 184.07086 184.51124
    186.64543 0.00322987 184.07096 184.51236
    194.64182 0.00307745 184.0711 184.51352
    187.44832 0.00321574 184.07127 184.51471
    199.41077 0.00303543 184.07148 184.51595
    216.63869 0.0027629 184.07172 184.51722
    196.12538 0.00305326 184.072 184.51853
    176.57089 0.0034252 184.07231 184.51988
    188.44057 0.00323781 184.07266 184.52127
    186.51961 0.0032485 184.07304 184.5227
    174.35544 0.00349555 184.07345 184.52417
    186.95952 0.00327126 184.07391 184.52567
    192.575 0.00313163 184.07439 184.52722
    180.16023 0.00335571 184.07491 184.5288
    190.74427 0.00319487 184.07547 184.53042
    220.70618 0.00276374 184.07606 184.53208
    194.09584 0.00313157 184.07668 184.53378
    183.94388 0.00330803 184.07734 184.53552
    186.44127 0.00322846 184.07803 184.53729
    165.9945 0.00358137 184.07876 184.53911
    187.05691 0.00319469 184.07952 184.54096
    190.35284 0.00313445 184.08032 184.54285
    180.81906 0.00329578 184.08115 184.54478
    200.44332 0.00297509 184.08201 184.54675
    205.12969 0.00289259 184.08291 184.54876
    178.91571 0.00332616 184.08384 184.5508
    184.91907 0.0032283 184.08481 184.55289
    188.0866 0.00313225 184.08581 184.55501
    178.3496 0.00331103 184.08684 184.55717
    171.70833 0.00341415 184.08791 184.55937
    182.49095 0.003198 184.08901 184.56161
    198.83445 0.00296784 184.09015 184.56389
    202.63085 0.00293181 184.09132 184.5662
    189.06389 0.00314561 184.09253 184.56855
    177.67845 0.00336593 184.09376 184.57094
    175.89426 0.00337576 184.09504 184.57337
    200.77432 0.00293679 184.09634 184.57584
    201.80905 0.00295016 184.09768 184.57835
    176.36441 0.00338941 184.09905 184.58089
    186.80787 0.00316848 184.10046 184.58348
    184.55244 0.00321011 184.1019 184.5861
    179.03313 0.00332536 184.10337 184.58876
    176.92172 0.00338206 184.10488 184.59146
    180.37206 0.00332148 184.10642 184.59419
    199.3842 0.00299374 184.10799 184.59697
    204.75643 0.00293807 184.1096 184.59978
    177.85315 0.00342284 184.11124 184.60263
    175.21948 0.00345942 184.11291 184.60552
    172.71959 0.00352245 184.11462 184.60845
    168.34252 0.00359197 184.11635 184.61141
    186.30314 0.00322058 184.11813 184.61442
    181.91709 0.0033289 184.11993 184.61746
    191.06308 0.0031535 184.12177 184.62054
    178.7629 0.00334096 184.12364 184.62366
    191.18619 0.00313886 184.12555 184.62681
    199.89033 0.0029937 184.12748 184.63001
    200.92176 0.0029806 184.12946 184.63324
    195.15728 0.00309352 184.13146 184.63651
    176.9137 0.00338121 184.13349 184.63982
    175.56716 0.00344733 184.13556 184.64317
    172.51609 0.00351702 184.13766 184.64655
    192.528 0.00313578 184.1398 184.64997
    201.87359 0.00301348 184.14196 184.65344
    193.42935 0.00314473 184.14416 184.65694
    184.20439 0.00325992 184.1464 184.66047
    169.30872 0.0035858 184.14866 184.66405
    181.43374 0.00335493 184.15096 184.66766
    186.42259 0.00325076 184.15329 184.67131
    187.8235 0.00320762 184.15565 184.675
    178.47555 0.00331798 184.15804 184.67873
    194.24776 0.00307821 184.16047 184.6825
    203.41862 0.00294342 184.16293 184.6863
    178.30495 0.00334139 184.16542 184.69015
    190.20248 0.00311746 184.16794 184.69403
    225.84802 0.00260439 184.17049 184.69794
    219.33576 0.00265408 184.17308 184.7019
    185.74353 0.00326102 184.1757 184.7059
    181.95771 0.0032941 184.17835 184.70993
    194.37132 0.00302593 184.18104 184.714
    202.97095 0.00291443 184.18375 184.71811
    197.43172 0.00297543 184.1865 184.72226
    171.58732 0.00344257 184.18928 184.72644
    156.09909 0.00384065 184.19209 184.73067
    147.2894 0.00409004 184.19493 184.73493
    157.5266 0.00381328 184.19781 184.73923
    191.69308 0.00309595 184.20071 184.74356
    180.74647 0.00327884 184.20365 184.74794
    176.31125 0.00337258 184.20662 184.75235
    171.53104 0.00350398 184.20962 184.75681
    197.83864 0.00303752 184.21265 184.7613
    220.71758 0.00268883 184.21572 184.76583
    200.84326 0.00297339 184.21881 184.77039
    198.55379 0.00299988 184.22194 184.775
    177.27812 0.00338084 184.2251 184.77964
    173.01121 0.00344049 184.22829 184.78432
    180.8376 0.00328129 184.23151 184.78904
    183.38508 0.00327173 184.23476 184.7938
    175.23346 0.00344405 184.23804 184.79859
    182.35675 0.00330413 184.24136 184.80343
    205.44933 0.00292312 184.24471 184.8083
    205.53113 0.00293522 184.24808 184.81321
    194.44101 0.00307943 184.25149 184.81816
    193.41288 0.0030612 184.25493 184.82315
    181.114 0.00326607 184.2584 184.82817
    185.47337 0.00321992 184.2619 184.83324
    194.09804 0.00309728 184.26543 184.83834
    178.03911 0.00335673 184.269 184.84348
    185.41943 0.00325046 184.27259 184.84866
    197.08117 0.00304471 184.27622 184.85388
    200.12769 0.00299378 184.27987 184.85913
    175.35217 0.00345888 184.28356 184.86442
    167.94564 0.00362425 184.28727 184.86976
    182.20509 0.0033848 184.29102 184.87513
    171.91044 0.00358431 184.2948 184.88054
    155.57423 0.00385347 184.29861 184.88599
    173.6104 0.00348065 184.30245 184.89147
    188.6615 0.00322583 184.30632 184.897
    174.11432 0.00350243 184.31022 184.90256
    180.97262 0.00334057 184.31415 184.90816
    175.96612 0.00337442 184.31811 184.9138
    179.58927 0.003307 184.3221 184.91948
    183.74929 0.0032609 184.32613 184.9252
    189.67826 0.00316663 184.33018 184.93096
    175.11332 0.00338269 184.33426 184.93675
    180.45147 0.00327402 184.33837 184.94259
    181.79493 0.00326224 184.34252 184.94846
    190.34741 0.00310407 184.34669 184.95437
    194.79815 0.00304041 184.35089 184.96032
    196.38734 0.00302049 184.35512 184.96631
    174.46936 0.00339651 184.35939 184.97234
    156.26736 0.0037556 184.36368 184.97841
    187.12043 0.00317314 184.368 184.98452
    203.24768 0.00295046 184.37236 184.99066
    182.58347 0.00327173 184.37674 184.99685
    196.78181 0.00299076 184.38115 185.00307
    169.69738 0.00348894 184.38559 185.00933
    151.06527 0.0039167 184.39007 185.01564
    170.61075 0.00350134 184.39457 185.02198
    181.54502 0.00331691 184.3991 185.02836
    185.96662 0.00320869 184.40366 185.03478
    186.6059 0.00317983 184.40825 185.04124
    188.19379 0.00318642 184.41287 185.04774
    193.51293 0.00308694 184.41752 185.05427
    175.72714 0.00338167 184.4222 185.06085
    177.54122 0.00337797 184.42691 185.06747
    166.95104 0.00360643 184.43165 185.07413
    156.22185 0.00391354 184.43641 185.08082
    166.68942 0.00362902 184.44121 185.08756
    186.03623 0.00321363 184.44604 185.09433
    175.85221 0.00341346 184.45089 185.10115
    188.06736 0.00322142 184.45578 185.10801
    190.88741 0.00313908 184.46069 185.1149
    172.57876 0.00346627 184.46563 185.12184
    177.76389 0.00334905 184.47061 185.12881
    165.80393 0.00361252 184.47561 185.13583
    171.24955 0.00354577 184.48064 185.14288
    168.70985 0.00360949 184.48569 185.14998
    179.71848 0.00337478 184.49078 185.15712
    188.42147 0.00320483 184.4959 185.16429
    173.18378 0.00346714 184.50105 185.17151
    160.11615 0.00382642 184.50622 185.17877
    190.1273 0.00324999 184.51142 185.18607
    190.87097 0.00317173 184.51666 185.1934
    167.26533 0.00360998 184.52192 185.20078
    180.13402 0.00335215 184.52721 185.2082
    187.41083 0.00320191 184.53252 185.21566
    195.27692 0.00309636 184.53787 185.22317
    198.23291 0.00307325 184.54325 185.23071
    203.37064 0.00295347 184.54865 185.23829
    183.54765 0.00330058 184.55408 185.24592
    167.07879 0.00355544 184.55954 185.25358
    186.55216 0.00314901 184.56503 185.26129
    182.89229 0.00320766 184.57055 185.26904
    162.07885 0.00365234 184.57609 185.27683
    163.21914 0.00362106 184.58167 185.28466
    190.97055 0.00307627 184.58727 185.29254
    184.9765 0.00316625 184.5929 185.30045
    188.47224 0.00313564 184.59856 185.30841
    206.11296 0.00289365 184.60425 185.31641
    196.09998 0.0030348 184.60996 185.32445
    178.96328 0.00328778 184.61571 185.33254
    185.2054 0.00316466 184.62148 185.34066
    176.71678 0.00332594 184.62728 185.34883
    170.57657 0.00347413 184.63311 185.35704
    187.40076 0.00314965 184.63896 185.3653
    186.5065 0.00316556 184.64484 185.3736
    173.25514 0.00343976 184.65075 185.38193
    200.15443 0.00297548 184.65669 185.39032
    195.67322 0.00306416 184.66266 185.39874
    184.24176 0.00325636 184.66865 185.40721
    201.71664 0.00297408 184.67468 185.41572
    189.68217 0.00311538 184.68073 185.42428
    196.5308 0.00302021 184.6868 185.43288
    196.4286 0.00302261 184.69291 185.44152
    195.29591 0.00303575 184.69904 185.45021
    176.74172 0.00337965 184.7052 185.45894
    198.19266 0.00300898 184.71139 185.46772
    196.10322 0.00304439 184.71761 185.47654
    183.70532 0.00325019 184.72385 185.4854
    196.93976 0.00301624 184.73012 185.49431
    176.96409 0.00341634 184.73642 185.50326
    170.21973 0.00355405 184.74274 185.51226
    172.53087 0.00345548 184.74909 185.5213
    177.26434 0.00340133 184.75547 185.53039
    194.84955 0.00308845 184.76188 185.53953
    183.90128 0.00324179 184.76831 185.54871
    180.80507 0.00333423 184.77477 185.55793
    164.6158 0.00366562 184.78126 185.5672
    171.66384 0.00350669 184.78777 185.57652
    192.7938 0.00312619 184.79432 185.58589
    186.61694 0.00321443 184.80088 185.5953
    174.70824 0.00346322 184.80748 185.60475
    176.4322 0.00345872 184.8141 185.61426
    199.17449 0.00305957 184.82075 185.62381
    197.74649 0.0030857 184.82743 185.63341
    172.65701 0.00351014 184.83413 185.64306
    177.47886 0.00339219 184.84086 185.65275
    178.6408 0.0034174 184.84762 185.66249
    182.90985 0.00332933 184.8544 185.67228
    180.8119 0.00332319 184.86121 185.68212
    169.49238 0.00353597 184.86805 185.69201
    171.41697 0.00345631 184.87491 185.70194
    170.30216 0.00349378 184.8818 185.71193
    198.93087 0.00300862 184.88872 185.72196
    200.54976 0.00295528 184.89566 185.73205
    182.05569 0.00322905 184.90263 185.74218
    162.52256 0.0036088 184.90963 185.75237
    156.47666 0.00375226 184.91665 185.7626
    174.236 0.00338791 184.9237 185.77289
    172.39385 0.00341562 184.93077 185.78322
    172.00916 0.00342987 184.93787 185.79361
    169.64989 0.00352355 184.945 185.80405
    171.11882 0.00349915 184.95215 185.81454
    185.80056 0.00319664 184.95933 185.82509
    182.32501 0.00330482 184.96654 185.83568
    194.0637 0.00311963 184.97377 185.84633
    168.89838 0.00359288 184.98103 185.85703
    175.66754 0.00345161 184.98831 185.86779
    201.29881 0.00295639 184.99562 185.8786
    165.80033 0.00361516 185.00296 185.88946
    147.67309 0.00401206 185.01032 185.90038
    181.83273 0.00332858 185.01771 185.91135
    194.00177 0.00310918 185.02512 185.92238
    178.41859 0.00332954 185.03256 185.93346
    179.65881 0.00333099 185.04002 185.9446
    170.27177 0.00354773 185.04751 185.9558
    192.95507 0.00313645 185.05503 185.96705
    196.57863 0.00306964 185.06257 185.97836
    184.70083 0.00329463 185.07014 185.98973
    175.2959 0.00343917 185.07773 186.00115
    182.32391 0.00328691 185.08535 186.01264
    201.72349 0.00298496 185.09299 186.02418
    192.71925 0.00312093 185.10066 186.03578
    170.40343 0.00354113 185.10836 186.04744
    165.72572 0.00365393 185.11608 186.05917
    173.05059 0.0035005 185.12383 186.07095
    171.2265 0.00352423 185.1316 186.0828
    169.06433 0.00359044 185.13939 186.09471
    184.24427 0.0032891 185.14722 186.10668
    179.74239 0.00341181 185.15506 186.11871
    200.72223 0.0030517 185.16293 186.13081
    193.72874 0.00313253 185.17083 186.14297
    185.6878 0.00327315 185.17875 186.15519
    179.99423 0.00342406 185.1867 186.16748
    178.45209 0.00342821 185.19467 186.17984
    194.13499 0.00313143 185.20267 186.19226
    170.78845 0.00357177 185.2107 186.20476
    175.29061 0.00347285 185.21874 186.21732
    195.43355 0.00311896 185.22682 186.22994
    169.04923 0.00360273 185.23491 186.24264
    180.21797 0.00333042 185.24303 186.25541
    189.5496 0.00313723 185.25118 186.26824
    174.60325 0.00335593 185.25935 186.28115
    176.60115 0.00335866 185.26755 186.29414
    174.83846 0.00344201 185.27577 186.30719
    158.5251 0.00377742 185.28402 186.32032
    156.22018 0.00378617 185.29229 186.33352
    189.44888 0.0030976 185.30058 186.3468
    179.63483 0.00330343 185.3089 186.36016
    159.78395 0.0037337 185.31725 186.37359
    158.65223 0.00373063 185.32562 186.3871
    154.31175 0.00387384 185.33401 186.40069
    180.80943 0.00331254 185.34243 186.41436
    209.85042 0.00280857 185.35087 186.42811
    187.08801 0.00318717 185.35934 186.44195
    174.59836 0.00343663 185.36783 186.45586
    199.97007 0.00300095 185.37634 186.46987
    188.02361 0.00317513 185.38488 186.48395
    163.939 0.00365803 185.39344 186.49813
    159.98738 0.00372668 185.40203 186.51239
    170.72131 0.00349589 185.41064 186.52674
    160.74094 0.003746 185.41928 186.54118
    180.51086 0.00333713 185.42794 186.55571
    181.65442 0.00329673 185.43662 186.57034
    198.66429 0.00299272 185.44533 186.58506
    201.1762 0.00297492 185.45406 186.59987
    174.69226 0.0034355 185.46282 186.61478
    167.4487 0.00363024 185.4716 186.62979
    171.5402 0.00354347 185.4804 186.6449
    158.75927 0.00375627 185.48923 186.66011
    180.63473 0.00330395 185.49808 186.67543
    175.70842 0.00342013 185.50696 186.69085
    177.56979 0.00339922 185.51586 186.70637
    186.43099 0.00322595 185.52478 186.722
    185.17811 0.00326048 185.53373 186.73775
    166.01747 0.00359401 185.5427 186.7536
    154.54472 0.00388222 185.55169 186.76957
    174.67393 0.00349208 185.56071 186.78566
    170.71321 0.003583 185.56975 186.80186
    197.31304 0.00308298 185.57881 186.81818
    212.3407 0.00285521 185.5879 186.83462
    204.22806 0.00294424 185.59701 186.85119
    189.29569 0.00317965 185.60614 186.86788
    171.84174 0.00356018 185.6153 186.88471
    178.66488 0.00343464 185.62448 186.90166
    177.8459 0.00343468 185.63369 186.91875
    182.14842 0.00332269 185.64291 186.93597
    182.60557 0.00328543 185.65217 186.95334
    178.96776 0.00339821 185.66144 186.97084
    199.01836 0.00302186 185.67074 186.98849
    181.95451 0.00326904 185.68006 187.00629
    178.85949 0.0033211 185.6894 187.02424
    186.65284 0.00315399 185.69877 187.04234
    183.09919 0.00321836 185.70816 187.0606
    176.94121 0.00336095 185.71757 187.07902
    177.09335 0.00335444 185.727 187.10482
    169.60011 0.00351727 185.73646 187.12359
    174.18882 0.00342394 185.74594 187.14252
    168.91425 0.00350664 185.75545 187.16162
    176.31778 0.00338446 185.76497 187.18091
    172.98147 0.00345318 185.77452 187.20038
    169.26575 0.00349374 185.7841 187.22004
    164.62969 0.0035952 185.79369 187.23989
    150.32798 0.0039367 185.80331 187.25994
    165.65672 0.00358856 185.81295 187.28019
    164.52836 0.00362166 185.82261 187.30064
    172.10293 0.00345975 185.8323 187.32131
    173.7279 0.00343567 185.84201 187.34219
    177.20711 0.00341705 185.85174 187.3633
    171.94849 0.00352218 185.86149 187.38464
    152.98258 0.0038707 185.87127 187.40621
    153.33359 0.00387973 185.88106 187.42802
    158.56849 0.00376701 185.89089 187.45008
    172.47815 0.00348237 185.90073 187.4724
    172.32239 0.00349853 185.91059 187.49497
    183.57589 0.00328666 185.92048 187.51782
    216.96636 0.00279555 185.93039 187.54094
    226.55778 0.00268296 185.94032 187.56435
    177.88865 0.00346891 185.95028 187.58805
    177.21386 0.00344333 185.96025 187.61204
    204.19198 0.00293015 185.97025 187.63635
    196.54584 0.00304133 185.98027 187.66099
    175.62998 0.00338549 185.99031 187.68595
    194.17576 0.00308171 186.00038 187.71124
    195.51325 0.0030554 186.01046 187.73689
    198.31837 0.00302045 186.02057 187.7629
    211.34344 0.00283154 186.0307 187.78929
    210.70405 0.00283987 186.04086 187.81606
    184.86153 0.00331243 186.05103 187.84322
    173.19313 0.00352578 186.06123 187.8708
    186.46127 0.00326726 186.07144 187.89881
    174.30807 0.00349375 186.08168 187.92725
    160.22689 0.00376891 186.09194 187.95615
    173.62516 0.00350845 186.10223 187.98552
    178.47961 0.00342601 186.11253 188.01538
    171.94281 0.00355481 186.12286 188.04574
    165.50942 0.00367538 186.13321 188.07662
    154.31171 0.00389229 186.14357 188.10806
    161.86305 0.00368508 186.15397 188.14005
    156.3358 0.00385103 186.16438 188.17263
    154.50675 0.00388637 186.17481 188.20582
    164.48994 0.00360101 186.18527 188.23963
    183.92567 0.0032414 186.19574 188.2741
    177.01707 0.00336671 186.20624 188.30926
    184.56069 0.00322734 186.21676 188.34512
    198.95272 0.00302263 186.2273 188.38172
    196.95481 0.00302917 186.23786 188.4191
    189.66885 0.00310841 186.24845 188.45728
    186.6614 0.00318294 186.25905 188.49628
    183.44408 0.00322201 186.26967 188.53617
    189.70196 0.00311632 186.28032 188.57696
    180.36547 0.00331505 186.29099 188.6187
    163.89459 0.00366106 186.30168 188.66144
    151.06433 0.00397294 186.31239 188.70521
    169.83614 0.00352295 186.32312 188.75007
    186.44028 0.00317582 186.33387 188.79607
    165.72083 0.00362645 186.34464 188.84326
    164.33031 0.00367842 186.35544 188.89169
    185.23214 0.00323185 186.36625 188.94145
    191.05174 0.00313265 186.37708 188.99257
    193.96602 0.00306642 186.38794 189.04513
    194.62704 0.00308821 186.39882 189.09922
    182.70565 0.0033097 186.40971 189.15491
    162.98099 0.00369568 186.42063 189.21226
    179.11739 0.00335271 186.43157 189.27139
    181.3655 0.00332027 186.44253 189.33239
    190.22952 0.0031318 186.45351 189.39535
    182.35475 0.00330305 186.46451 189.46039
    162.22306 0.00374189 186.47553 189.52763
    160.92283 0.00375062 186.48658 189.59717
    151.93662 0.0040115 186.49764 189.6942
    173.8898 0.00346496 186.50872 189.76885
    173.24884 0.00344802 186.51982 189.84625
    172.19755 0.00352724 186.53095 189.92659
    175.6189 0.00346129 186.54209 190.01004
    191.36381 0.00313456 186.55325 190.09681
    198.20249 0.00302898 186.56444 190.18707
    183.06804 0.00327173 186.57564 190.28111
    182.48218 0.00330572 186.58687 190.37915
    176.64622 0.00345375 186.59811 190.48143
    191.43179 0.0031706 186.60938 190.58832
    198.60265 0.00304577 186.62066 190.7001
    174.00551 0.00349168 186.63197 190.81708
    177.18969 0.00342317 186.6433 190.93972
    184.59179 0.00327984 186.65464 191.06841
    168.00663 0.00363989 186.66601 191.20356
    180.23082 0.00337246 186.67739 191.34575
    196.06461 0.00308172 186.6888 191.49549
    200.82511 0.00299778 186.70022 191.65335
    198.74582 0.00301115 186.71167 191.8201
    190.46462 0.00315923 186.72313 191.99641
    183.53459 0.00328416 186.73462 192.18307
    182.46667 0.003238 186.74612 192.38108
    180.3183 0.00327644 186.75765 192.59141
    173.97773 0.00339851 186.76919 192.81512
    179.00341 0.00330299 186.78076 193.05358
    175.53513 0.00341193 186.79234 193.30816
    166.53195 0.00356229 186.80394 193.58035
    191.67984 0.00308589 186.81557 193.87208
    184.27886 0.00326852 186.82721 194.18529
    176.2389 0.00340438 186.83887 194.52225
    193.69516 0.00305431 186.85055 194.88543
    190.24646 0.00311467 186.86225 195.27796
    184.1204 0.00320592 186.87397 195.7031
    184.93852 0.00321518 186.88571 196.16455
    194.53276 0.00304534 186.89747 196.667
    210.19494 0.00283646 186.90925 197.21541
    192.17126 0.00318153 186.92105 197.81551
    179.8977 0.00337117 186.93286 198.47453
    174.41784 0.00344127 186.9447 199.20036
    192.73101 0.00311391 186.95656 200.0022
    206.78619 0.00286709 186.96843 200.89175
    195.27529 0.00302771 186.98032 201.88218
    206.90095 0.00289942 186.99224 202.98942
    208.83865 0.00287004 187.00417 204.23428
    197.81056 0.00302409 187.01612 205.64229
    204.7741 0.00290317 187.02809 207.24748
    200.08434 0.00297905 187.04008 209.09941
    174.90635 0.00344684 187.05209 211.26941
    175.40698 0.00343283 187.06411 213.86662
    203.42266 0.00295197 187.07616 217.064
    221.96768 0.00272285 187.08822 221.12702
    224.53168 0.00267154 187.10031 226.45822
    223.47867 0.00267576 187.11241 233.65264
    254.07633 0.00236883 187.12453 243.53354
    252.2707 0.00238381 187.13667 257.18131
    274.5229 0.00218674 187.14883 275.90244
    302.5194 0.00200059 187.16101 301.16001
    333.23127 0.00181307 187.1732 334.35818
    352.95356 0.00171125 187.18542 376.57991
    383.09461 0.00158004 187.19765 428.30187
    450.52194 0.00135049 187.2099 488.95153
    517.00811 0.00117707 187.22217 556.55624
    580.21917 0.00104804 187.23446 627.41448
    654.1418 0.0009241 187.24677 695.55921
    713.81165 0.00084896 187.25909 752.70633
    724.38825 0.00083679 187.27144 789.36175
    734.50598 0.00081931 187.2838 797.80618
    760.27116 0.00078998 187.29618 776.07663
    728.71978 0.00082051 187.30858 729.09594
    657.47668 0.00090538 187.321 665.88977
    607.02411 0.00097762 187.33343 595.69868
    566.14892 0.00103965 187.34589 525.73768
    518.745 0.00114165 187.35836 460.94031
    461.8477 0.00128949 187.37085 404.20876
    348.84505 0.00169575 187.38336 356.7873
    343.12493 0.00172164 187.39588 318.75507
    325.42293 0.00182449 187.40843 289.33442
    263.95069 0.00221086 187.42099 267.23217
    263.60449 0.00224529 187.43357 251.00192
    252.05212 0.00234004 187.44617 239.23704
    225.27316 0.00261513 187.45879 230.72435
    201.94393 0.00293296 187.47142 224.49385
    204.68408 0.00289069 187.48407 219.83306
    201.23276 0.0029327 187.49674 216.24143
    205.17761 0.00289899 187.50943 213.38044
    216.87253 0.00276389 187.52214 211.03247
    196.15848 0.00304239 187.53486 209.05776
    218.00619 0.00276469 187.5476 207.3646
    204.21629 0.0029537 187.56036 205.89372
    190.95345 0.00317259 187.57314 204.60407
    200.3848 0.00298788 187.58593 203.46473
    186.80366 0.00318185 187.59874 202.45311
    197.34067 0.00304096 187.61157 201.55123
    196.77008 0.00305454 187.62442 200.74365
    190.92908 0.00312664 187.63728 200.80664
    183.14494 0.00325716 187.65017 200.1546
    180.95038 0.00331967 187.66307 199.56542
    174.65246 0.00343685 187.67598 199.03182
    174.46308 0.00343026 187.68892 198.54754
    164.24854 0.00363748 187.70187 198.10672
    163.91825 0.00363874 187.71484 197.70477
    188.48055 0.00318266 187.72782 197.33765
    206.6999 0.00288718 187.74083 197.0015
    188.04183 0.00320829 187.75385 196.69331
    172.02211 0.00351375 187.76689 196.41031
    158.37747 0.00378873 187.77994 196.15014
    179.50958 0.00335928 187.79302 195.9105
    190.00683 0.00315474 187.8061 195.68957
    168.39686 0.00357926 187.81921 195.48573
    170.2975 0.00357522 187.83234 195.29763
    180.74134 0.00337192 187.84548 195.12344
    183.97443 0.00329009 187.85863 194.9623
    193.64059 0.00314913 187.87181 194.81303
    176.4953 0.00345122 187.885 194.67473
    159.51869 0.00377839 187.89821 194.54656
    168.83451 0.00357009 187.91144 194.42766
    178.165 0.00338578 187.92468 194.31738
    166.6373 0.00360279 187.93794 194.2151
    171.88927 0.00347403 187.95121 194.12018
    172.25662 0.00346979 187.96451 194.03212
    188.715 0.00316928 187.97782 193.95047
    197.59924 0.00301419 187.99114 193.87474
    172.86643 0.00339952 188.00449 193.80456
    168.67722 0.00352596 188.01784 193.73958
    179.96955 0.0033247 188.03122 193.67943
    174.3393 0.00340345 188.04461 193.62382
    165.75285 0.00360041 188.05802 193.57246
    163.0769 0.00365703 188.07145 193.52513
    174.43377 0.00342904 188.08489 193.48153
    163.83149 0.0036425 188.09835 193.44148
    170.7366 0.00348561 188.11183 193.40478
    170.11419 0.00351551 188.12532 193.37122
    185.30712 0.00322587 188.13883 193.34063
    169.41518 0.00352931 188.15235 193.31287
    174.20495 0.0034475 188.16589 193.28776
    187.95551 0.00316601 188.17945 193.26519
    164.52947 0.00361441 188.19302 193.24502
    178.15993 0.00336402 188.20661 193.22713
    165.19943 0.00359774 188.22022 193.2114
    154.64544 0.00388788 188.23384 193.19776
    170.75927 0.00352356 188.24748 193.18607
    173.32643 0.00343789 188.26114 193.17627
    173.15957 0.00341693 188.27481 193.16827
    174.24207 0.00339964 188.28849 193.16198
    177.18602 0.00339087 188.3022 193.15735
    164.15128 0.00367331 188.31591 193.1543
    168.40852 0.00354798 188.32965 193.15276
    160.33517 0.00371318 188.3434 193.15268
    154.85385 0.00387624 188.35717 193.154
    176.99003 0.00339851 188.37095 193.15667
    178.20153 0.00336607 188.38475 193.16065
    167.98614 0.00359583 188.39856 193.16588
    166.2351 0.00359204 188.41239 193.17232
    191.31678 0.00311707 188.42624 193.17994
    191.4344 0.00313615 188.4401 193.1887
    189.45766 0.00317369 188.45398 193.19856
    203.45633 0.00296736 188.46787 193.20948
    192.86548 0.00316096 188.48178 193.22145
    185.51101 0.00324337 188.4957 193.23444
    177.27629 0.00343873 188.50964 193.2484
    182.2153 0.00333286 188.5236 193.26333
    163.33587 0.00370997 188.53757 193.27919
    147.53437 0.00410603 188.55156 193.29597
    157.46495 0.00382601 188.56556 193.31365
    159.25393 0.00377484 188.57957 193.3322
    175.22288 0.00348782 188.59361 193.35162
    190.51954 0.00318971 188.60766 193.37188
    179.76612 0.00333088 188.62172 193.39297
    167.16711 0.00357909 188.6358 193.41488
    185.10574 0.00319116 188.64989 193.43759
    196.80585 0.0029876 188.664 193.4611
    194.57714 0.00309247 188.67813 193.48539
    175.7976 0.00342103 188.69227 193.51046
    161.69138 0.00364484 188.70642 193.53629
    159.80493 0.00369321 188.72059 193.56288
    156.25715 0.00377536 188.73478 193.59023
    170.0659 0.00350703 188.74898 193.61832
    164.78884 0.00358 188.7632 193.64715
    161.31487 0.00364538 188.77743 193.67673
    179.32625 0.00333826 188.79167 193.70704
    192.59637 0.00311161 188.80594 193.73809
    181.97349 0.00323766 188.82021 193.76987
    181.89565 0.00327442 188.8345 193.80238
    170.49503 0.00351001 188.84881 193.83562
    159.00999 0.00373875 188.86313 193.8696
    161.6017 0.00367221 188.87747 193.90431
    170.55297 0.00344606 188.89182 193.93976
    172.62342 0.00339166 188.90618 193.97595
    164.96036 0.00362674 188.92056 194.01288
    155.1734 0.00386331 188.93496 194.05057
    162.63642 0.00366174 188.94937 194.089
    180.88189 0.00328296 188.96379 194.12819
    159.43819 0.00379867 188.97823 194.16815
    164.03389 0.00368691 188.99268 194.20888
    165.69616 0.00362374 189.00715 194.2504
    195.7683 0.00305913 189.02163 194.2927
    191.22123 0.0031642 189.03613 194.3358
    162.61592 0.00372762 189.05064 194.37972
    183.36541 0.00327524 189.06517 194.42445
    192.75022 0.00312586 189.07971 194.47002
    174.10398 0.00345799 189.09427 194.51643
    179.85558 0.00333968 189.10883 194.56371
    180.80406 0.00334255 189.12342 194.61185
    156.89156 0.0038518 189.13802 194.66089
    175.67739 0.00344555 189.15263 194.71083
    209.14937 0.00288653 189.16726 194.76169
    167.94314 0.00363798 189.1819 194.81349
    161.63122 0.00374556 189.19655 194.86626
    180.71875 0.00332507 189.21122 194.92
    180.15178 0.0033215 189.22591 194.97475
    176.36821 0.00342905 189.24061 195.03052
    169.92217 0.00360466 189.25532 195.08733
    172.18158 0.00352711 189.27005 195.14522
    191.58808 0.00319112 189.28479 195.2042
    184.86207 0.00330552 189.29954 195.26431
    186.14723 0.00326603 189.31431 195.32557
    160.33535 0.00385068 189.32909 195.38802
    169.60825 0.00357931 189.34389 195.45168
    181.11271 0.00329871 189.3587 195.51659
    177.75515 0.00337838 189.37352 195.58279
    189.7884 0.00313387 189.38836 195.6503
    179.11006 0.00333692 189.40321 195.71916
    175.70831 0.00339154 189.41808 195.78943
    167.56766 0.00356269 189.43296 195.86114
    162.63865 0.00367925 189.44785 195.93432
    172.35524 0.00346821 189.46276 196.00905
    165.37204 0.00353162 189.47768 196.08536
    169.20362 0.00349519 189.49262 196.16327
    193.33793 0.00307939 189.50756 196.24289
    179.23181 0.00325231 189.52253 196.32425
    165.93913 0.00354519 189.5375 196.40739
    179.28269 0.00330111 189.55249 196.49242
    210.52962 0.00279314 189.56749 196.57936
    198.23927 0.00300515 189.58251 196.66829
    166.28423 0.00354135 189.59754 196.7593
    180.90257 0.00325928 189.61258 196.85246
    187.97113 0.00316425 189.62764 196.96321
    179.21558 0.00329716 189.64271 197.06092
    171.33357 0.00343123 189.65779 197.16103
    168.98737 0.0035227 189.67289 197.26363
    194.88703 0.00306755 189.688 197.36881
    200.94504 0.00296253 189.70313 197.4767
    167.08792 0.00358743 189.71826 197.58739
    165.66497 0.00362193 189.73341 197.70099
    193.26081 0.00309739 189.74858 197.81765
    189.45675 0.00316992 189.76375 197.9375
    192.77466 0.00311898 189.77894 198.06062
    171.49863 0.00350634 189.79415 198.18724
    163.37245 0.00366366 189.80936 198.31747
    183.70927 0.00325152 189.82459 198.45144
    189.59498 0.00314619 189.83983 198.5894
    168.13071 0.00357645 189.85509 198.73149
    183.33693 0.00328401 189.87036 198.87788
    191.65019 0.00314775 189.88564 199.02885
    187.61386 0.00321131 189.90093 199.18457
    170.45567 0.00352724 189.91624 199.34525
    174.60916 0.00346405 189.93156 199.51121
    183.43948 0.00331023 189.94689 199.68269
    186.47513 0.003237 189.96224 199.85992
    191.95134 0.003146 189.9776 200.0433
    188.85792 0.00321338 189.99297 200.42311
    186.84159 0.00324277 190.00835 200.61978
    180.19346 0.00340285 190.02375 200.82365
    182.42718 0.00333293 190.03916 201.03506
    175.21896 0.00346159 190.05458 201.25444
    157.08173 0.00386312 190.07002 201.48219
    188.00491 0.00321513 190.08546 201.71892
    196.95808 0.00304517 190.10092 201.9651
    191.18771 0.00311287 190.1164 202.22123
    198.98596 0.00298847 190.13188 202.48807
    182.10724 0.00328135 190.14738 202.7662
    175.07874 0.0033804 190.16289 203.05628
    175.70127 0.00336968 190.17841 203.35923
    172.77859 0.00343395 190.19395 203.67584
    180.65376 0.00328565 190.2095 204.00695
    179.41504 0.00330045 190.22506 204.35376
    184.27607 0.0032136 190.24063 204.71732
    178.01673 0.00332632 190.25621 205.09877
    171.59678 0.00342923 190.27181 205.49976
    181.30898 0.0032707 190.28742 205.92177
    184.81537 0.00319786 190.30304 206.36652
    179.0351 0.00332755 190.31868 206.83638
    178.5041 0.00332659 190.33432 207.33371
    183.46377 0.00318423 190.34998 207.8613
    172.775 0.00343424 190.36565 208.42295
    178.70334 0.00333668 190.38133 209.02278
    184.60268 0.0032175 190.39703 209.66575
    187.59221 0.00312879 190.41274 210.35856
    188.58159 0.0031157 190.42845 211.1088
    188.54222 0.00313245 190.44419 211.92602
    181.12491 0.00328873 190.45993 212.82174
    180.39492 0.00329448 190.47568 213.81094
    209.87506 0.00285268 190.49145 214.91104
    219.91622 0.00271603 190.50723 216.14322
    215.7199 0.00276653 190.52302 217.53421
    200.91039 0.00297929 190.53882 219.11487
    212.28581 0.00284473 190.55464 220.92172
    219.64756 0.00275235 190.57046 222.99942
    209.39095 0.00286595 190.5863 225.39816
    198.40897 0.00305576 190.60215 228.17526
    201.24144 0.00300072 190.61801 231.39834
    210.04037 0.0028589 190.63389 235.14026
    197.35366 0.0030574 190.64977 239.48045
    219.89803 0.00274032 190.66567 244.50885
    258.74665 0.00231018 190.68158 250.31653
    247.03916 0.00241854 190.69749 256.99683
    230.35316 0.00262812 190.71343 264.64994
    225.94136 0.00269108 190.72937 273.36777
    268.51338 0.00223701 190.74532 283.23491
    267.34622 0.00225994 190.76129 294.33519
    271.5179 0.00223815 190.77727 306.729
    265.70057 0.00228141 190.79326 320.45595
    285.81749 0.00211196 190.80926 335.5443
    307.54785 0.00195723 190.82527 351.98092
    325.25127 0.0018584 190.84129 369.72285
    352.68339 0.00171728 190.85733 388.68276
    363.95643 0.00165898 190.87337 408.74794
    391.4097 0.00153599 190.88943 429.74098
    432.36661 0.00138537 190.9055 451.43158
    450.60354 0.00131727 190.92158 473.55309
    482.06136 0.00123527 190.93767 495.75835
    504.84651 0.00117875 190.95377 517.63658
    556.49803 0.00105728 190.96988 538.73237
    583.97253 0.00100634 190.98601 558.51011
    620.89387 0.00094868 191.00214 576.3886
    662.28098 0.00088884 191.01829 591.78053
    685.25215 0.0008634 191.03445 604.09742
    667.05618 0.00087864 191.05062 612.82085
    663.04425 0.00088738 191.0668 617.56156
    685.62447 0.00086712 191.08299 618.09247
    672.82564 0.00087815 191.09919 614.3934
    653.39056 0.00089776 191.1154 606.64451
    696.78502 0.00084636 191.13163 595.20831
    671.59954 0.00088063 191.14786 580.58503
    608.82599 0.00097012 191.16411 563.33844
    592.49717 0.00100282 191.18036 544.07148
    578.3566 0.00102398 191.19663 523.37413
    551.15122 0.00108335 191.21291 501.77385
    506.51412 0.00117442 191.22919 479.75908
    494.51533 0.00119622 191.24549 457.74799
    452.6027 0.00132129 191.2618 436.10112
    418.52088 0.00143215 191.27812 415.09767
    368.77082 0.00161363 191.29446 394.97963
    361.68785 0.00165745 191.3108 375.93513
    357.12232 0.00166513 191.32715 358.08658
    323.68145 0.00184788 191.34351 341.53021
    290.57183 0.00205841 191.35989 326.32124
    305.40236 0.00195942 191.37627 312.46633
    299.54774 0.00200287 191.39267 299.9563
    278.11842 0.00216384 191.40907 288.7552
    257.45753 0.00232436 191.42549 278.79666
    255.75245 0.00236257 191.44191 270.00928
    228.83908 0.00262065 191.45835 262.30934
    238.79227 0.002526 191.4748 255.59933
    249.24176 0.00242966 191.49125 249.78589
    235.24184 0.00254024 191.50772 244.7747
    230.70737 0.00258158 191.5242 240.46955
    229.61401 0.00262922 191.54069 236.78371
    239.88959 0.00249896 191.55719 233.6358
    232.16613 0.00260712 191.5737 230.94876
    215.96222 0.00279991 191.59022 228.65612
    221.09792 0.00271686 191.60674 226.69865
    205.79031 0.00292988 191.62328 225.02298
    207.10794 0.00295233 191.63983 223.58476
    224.61799 0.00271349 191.65639 222.34566
    212.20777 0.00286308 191.67296 221.27376
    218.04008 0.00276727 191.68954 220.34134
    218.61753 0.00273202 191.70613 219.5264
    200.56589 0.00300117 191.72273 218.81091
    202.02803 0.00296648 191.73934 218.17934
    203.1152 0.00295259 191.75596 217.61974
    184.23897 0.00324116 191.77259 217.12241
    200.39628 0.00292514 191.78923 216.67902
    208.76016 0.00281667 191.80588 216.28324
    212.44882 0.00277603 191.82254 215.92994
    214.67851 0.00273649 191.83921 215.6146
    195.29354 0.00301869 191.85589 215.3338
    191.59715 0.0030983 191.87258 215.08475
    199.39302 0.00296424 191.88927 214.86484
    212.64607 0.00276389 191.90598 214.67212
    210.24819 0.00277364 191.9227 214.50494
    222.01286 0.00265351 191.93943 214.3617
    201.15189 0.00299376 191.95617 214.24119
    169.33486 0.00348447 191.97291 214.14234
    184.14968 0.00318775 191.98967 214.06412
    192.02572 0.00311161 192.00644 214.00573
    198.32522 0.00302405 192.02321 213.96646
    191.57313 0.00309816 192.04 213.94564
    180.57218 0.00328153 192.05679 213.94273
    172.18199 0.00341443 192.0736 213.95718
    187.66106 0.00316986 192.09041 213.98879
    213.19798 0.00280266 192.10723 214.03701
    198.01018 0.00299232 192.12406 214.10157
    188.04394 0.00318832 192.14091 214.18243
    194.46736 0.00308078 192.15776 214.27924
    182.99388 0.00327757 192.17462 214.39193
    185.95864 0.00324675 192.19149 214.52044
    198.98909 0.00300399 192.20837 214.66478
    180.04122 0.00331692 192.22526 214.82497
    182.852 0.00330307 192.24215 215.00107
    190.81972 0.00314158 192.25906 215.19327
    199.00558 0.0029924 192.27598 215.40173
    202.76832 0.00295289 192.2929 215.62661
    197.51162 0.00302588 192.30984 215.86831
    201.22678 0.00295147 192.32678 216.12712
    195.87987 0.00306481 192.34374 216.40333
    190.68055 0.00313824 192.3607 216.69755
    200.22841 0.00299141 192.37767 217.0102
    186.0468 0.00321977 192.39465 217.34173
    189.80318 0.00317548 192.41164 217.69295
    200.12128 0.00304497 192.42864 218.06447
    175.66453 0.00345995 192.44564 218.45691
    178.08363 0.00338034 192.46266 218.87134
    182.19075 0.00332622 192.47968 219.30854
    178.73061 0.00339196 192.49672 219.76935
    185.96753 0.00324376 192.51376 220.2552
    186.31467 0.00328166 192.53081 220.76705
    195.06618 0.00310415 192.54787 221.30604
    196.94584 0.00304152 192.56494 221.87394
    193.03862 0.00309343 192.58202 222.47206
    194.57215 0.00306664 192.5991 223.10206
    180.76125 0.00328702 192.6162 223.76558
    185.31579 0.00320451 192.6333 224.46494
    188.39004 0.00311045 192.65042 225.20209
    175.84354 0.00335636 192.66754 225.97915
    181.26828 0.00327814 192.68467 226.79911
    180.69529 0.00326051 192.70181 227.6645
    200.44992 0.00294851 192.71895 228.57809
    225.3607 0.00260395 192.73611 229.54373
    233.33961 0.00252521 192.75327 230.56477
    220.3978 0.00269692 192.77045 231.64491
    200.04597 0.00295285 192.78763 232.78912
    203.97922 0.00286753 192.80482 234.00189
    211.8897 0.00279248 192.82202 235.28811
    210.1213 0.00284608 192.83922 236.65439
    204.24374 0.00291949 192.85644 238.10677
    191.91491 0.00308976 192.87366 239.65191
    213.0766 0.00278864 192.89089 241.29862
    206.80693 0.00289125 192.90813 243.05521
    211.68609 0.00282789 192.92538 244.93084
    227.42344 0.00260981 192.94264 246.93754
    236.00097 0.00253754 192.9599 249.08687
    227.3093 0.00264384 192.97717 251.39173
    240.04281 0.00248248 192.99446 253.86881
    248.48573 0.00242215 193.01175 256.53459
    235.89142 0.00254164 193.02904 259.40848
    232.0905 0.00254734 193.04635 262.51156
    247.01558 0.00242906 193.06366 265.87062
    248.49662 0.0024213 193.08098 269.51335
    265.09049 0.00224638 193.09831 273.47142
    270.01531 0.00221573 193.11565 277.78534
    255.91123 0.00231827 193.133 282.49889
    241.17614 0.00246872 193.15035 287.66418
    227.34812 0.00265008 193.16771 293.35017
    267.47751 0.00226367 193.18508 299.63822
    297.0852 0.00202975 193.20246 306.63371
    300.84657 0.00200699 193.21985 314.48482
    300.72413 0.00197941 193.23724 323.38722
    318.42103 0.00187226 193.25464 333.61398
    349.99785 0.0017342 193.27205 345.56095
    361.1818 0.00166957 193.28947 359.77448
    382.23967 0.00157339 193.30689 377.01514
    421.39425 0.00143458 193.32433 398.3446
    464.07076 0.00129666 193.34177 425.1669
    512.71909 0.00117672 193.35921 459.30403
    559.65882 0.00108213 193.37667 503.08272
    604.9073 0.00100003 193.39413 559.28099
    657.95042 0.00091881 193.4116 631.08924
    750.23003 0.00079934 193.42908 722.05757
    841.67363 0.00070852 193.44657 835.73243
    957.15474 0.00062255 193.46406 975.40331
    1114.62216 0.0005329 193.48156 1143.60181
    1262.17368 0.00046921 193.49907 1341.82645
    1422.91812 0.0004149 193.51659 1569.71199
    1652.36716 0.00035494 193.53411 1824.6156
    1934.12141 0.00030433 193.55165 2101.35893
    2198.52008 0.00026799 193.56918 2391.2024
    2522.73371 0.00023194 193.58673 2681.48158
    2831.7814 0.00020828 193.60428 2955.45585
    3112.6772 0.00018909 193.62185 3192.02195
    3339.66913 0.0001741 193.63941 3367.96188
    3432.43472 0.00017075 193.65699 3462.4171
    3556.63353 0.00016622 193.67457 3462.55072
    3423.53239 0.00017214 193.69216 3368.40499
    3190.58666 0.00018534 193.70976 3192.69022
    3061.28899 0.00019272 193.72736 2956.39181
    2692.48548 0.00021915 193.74498 2682.77269
    2330.02549 0.00025528 193.7626 2392.67481
    2053.45891 0.00028911 193.78022 2103.10037
    1860.99513 0.00031914 193.79786 1826.70822
    1528.85391 0.00038971 193.8155 1571.9935
    1325.83442 0.00044645 193.83314 1344.37921
    1179.92873 0.00050377 193.8508 1146.48274
    1041.20875 0.00057269 193.86846 978.50159
    909.28873 0.00065083 193.88613 839.10515
    833.49245 0.00071612 193.9038 725.706
    738.46873 0.00080618 193.92149 635.0395
    627.3334 0.00095309 193.93918 563.48516
    557.07841 0.00107373 193.95687 507.56708
    518.48541 0.00115564 193.97458 464.08209
    518.63339 0.00114983 193.99229 430.21698
    484.45315 0.00122777 194.01001 403.68043
    417.87574 0.0014247 194.02773 382.64456
    390.87242 0.00153394 194.04546 365.68808
    385.63011 0.00155615 194.0632 351.76689
    354.10473 0.00168911 194.08094 340.11797
    335.2936 0.00178286 194.09869 330.18524
    310.81371 0.00194399 194.11645 321.58293
    295.09024 0.00203906 194.13422 314.03691
    288.79406 0.00208465 194.15199 307.34513
    267.08504 0.00227596 194.16977 301.36612
    260.91604 0.0023164 194.18755 295.99404
    264.12006 0.0023007 194.20534 291.14288
    254.14713 0.00239757 194.22314 286.7487
    228.60338 0.00263768 194.24095 282.75907
    228.10628 0.00264934 194.25876 279.12681
    242.09716 0.00251679 194.27658 275.81519
    235.0809 0.0025748 194.2944 272.7924
    246.65483 0.00242579 194.31223 270.02821
    234.75929 0.00252863 194.33007 267.49877
    230.67914 0.00256416 194.34791 265.18221
    214.99514 0.00278126 194.36576 263.0602
    237.68261 0.00251426 194.38362 261.11416
    247.19247 0.00239803 194.40148 259.32975
    230.33311 0.00253501 194.41935 257.69432
    214.28307 0.00271986 194.43723 256.19469
    198.94108 0.00293876 194.45511 254.82083
    229.59278 0.00256438 194.473 253.56361
    231.61736 0.00254951 194.49089 252.41375
    243.37869 0.00242726 194.50879 251.36403
    238.24983 0.00247855 194.5267 250.4079
    231.44544 0.00254048 194.54461 249.53862
    246.67973 0.00239469 194.56253 248.75096
    239.67615 0.00246123 194.58046 248.04016
    236.05909 0.00250255 194.59839 247.40131
    208.41314 0.00286489 194.61633 246.83061
    193.53592 0.00308645 194.63427 246.32459
    195.66692 0.00303299 194.65222 245.87965
    216.23865 0.0027306 194.67018 245.49306
    236.01608 0.00250832 194.68814 245.16226
    225.54869 0.00266036 194.70611 244.88469
    216.98458 0.00274857 194.72408 244.65837
    219.51991 0.00267317 194.74206 244.48147
    212.77313 0.00276939 194.76005 244.35222
    193.43987 0.0031246 194.77804 244.26922
    201.61983 0.0029911 194.79604 244.23102
    209.08735 0.00287382 194.81404 244.23702
    176.55984 0.00341853 194.83205 244.28577
    196.20499 0.00307094 194.85006 244.37646
    228.32268 0.00263918 194.86808 244.50896
    229.26229 0.00263846 194.88611 244.68227
    220.46015 0.00273111 194.90414 244.89616
    228.45885 0.00263391 194.92218 245.1503
    223.82586 0.00266568 194.94023 245.44471
    205.75427 0.00290585 194.95828 245.7793
    183.03752 0.00328775 194.97633 246.15408
    205.46747 0.00292181 194.99439 246.56946
    221.4159 0.00272561 195.01246 247.02568
    236.25666 0.00252479 195.03053 247.52306
    228.47339 0.00263572 195.04861 248.06243
    207.54953 0.00292203 195.06669 248.64435
    207.30088 0.00291485 195.08478 249.26942
    201.21811 0.00299998 195.10288 249.93894
    213.34336 0.00282957 195.12098 250.65376
    213.9922 0.0028358 195.13909 251.41485
    215.57942 0.00283541 195.1572 252.22395
    199.19267 0.00304041 195.17531 253.08229
    212.70868 0.00286172 195.19344 253.9912
    244.52419 0.00246898 195.21156 254.95296
    217.0053 0.00275547 195.2297 255.9692
    208.35522 0.00284553 195.24783 257.04161
    207.91787 0.0028522 195.26598 258.17331
    207.1295 0.00289239 195.28413 259.36623
    227.12607 0.00263016 195.30228 260.62262
    211.77301 0.00280174 195.32044 261.94633
    192.64125 0.00303995 195.33861 263.33989
    212.82629 0.00278557 195.35678 264.80674
    218.04399 0.00271736 195.37495 266.35004
    238.97472 0.00247853 195.39313 267.97466
    234.74669 0.00251081 195.41132 269.68437
    230.37113 0.00256339 195.42951 271.48325
    223.35471 0.0026457 195.4477 273.3773
    203.7174 0.00291402 195.4659 275.37139
    232.43272 0.0025612 195.48411 277.47068
    233.36553 0.00256316 195.50232 279.68275
    252.46134 0.00239554 195.52054 282.01377
    266.28178 0.00222283 195.53876 284.47041
    253.46158 0.00234705 195.55699 287.06216
    253.54177 0.00234635 195.57522 289.79706
    253.55419 0.00236126 195.59345 292.68367
    247.63985 0.00241897 195.61169 295.73407
    250.36192 0.00238058 195.62994 298.95868
    249.10654 0.00236596 195.64819 302.36874
    251.9579 0.00234015 195.66645 305.97974
    272.62295 0.00218224 195.68471 309.80542
    286.57861 0.00208488 195.70297 313.86068
    278.19655 0.00215683 195.72124 318.16589
    292.72304 0.00202727 195.73952 322.7395
    284.73344 0.0020837 195.7578 327.60189
    267.90647 0.00224391 195.77608 332.78064
    279.72068 0.0021654 195.79437 338.30192
    288.11806 0.00209867 195.81267 344.19721
    314.50254 0.00191025 195.83097 350.50073
    334.75627 0.0017785 195.84927 357.2587
    332.19009 0.00179056 195.86758 364.51936
    325.40196 0.00184232 195.88589 372.34058
    333.96521 0.0017958 195.90421 380.80082
    359.53065 0.00167344 195.92253 389.98914
    375.46799 0.0016006 195.94086 400.0171
    400.4846 0.00149871 195.95919 411.03584
    389.56394 0.00155964 195.97752 423.22753
    399.67957 0.00151939 195.99586 436.82402
    428.03652 0.00141641 196.01421 452.135
    459.8464 0.00132338 196.03256 469.54009
    481.89405 0.00125277 196.05091 489.51692
    505.26129 0.0011971 196.06927 512.68401
    534.57629 0.00114158 196.08763 539.78644
    558.20891 0.0010849 196.106 571.73114
    603.44578 0.00099956 196.12437 609.64228
    663.59741 0.00090711 196.14274 654.81945
    721.93939 0.00082328 196.16112 708.76624
    753.90989 0.00078642 196.17951 773.24849
    846.65738 0.00069927 196.1979 850.18182
    923.82021 0.00064002 196.21629 941.63164
    1033.96333 0.0005735 196.23468 1049.86239
    1176.5682 0.00050077 196.25309 1177.09729
    1313.93234 0.00044591 196.27149 1325.61135
    1499.78024 0.00039151 196.2899 1497.20305
    1631.57438 0.00036061 196.30831 1693.76982
    1786.22971 0.00032913 196.32673 1916.51488
    2012.39363 0.00029461 196.34515 2165.99328
    2241.6559 0.00026167 196.36358 2442.21741
    2502.24747 0.00023409 196.38201 2744.03943
    2855.16935 0.00020816 196.40044 3069.19079
    3199.25786 0.00018573 196.41888 3414.46365
    3642.28657 0.00016299 196.43732 3774.95886
    4043.3789 0.00014684 196.45577 4144.20715
    4425.19822 0.00013369 196.47422 4514.37938
    4814.67001 0.00012386 196.49267 4875.48995
    5213.81809 0.00011477 196.51113 5215.75564
    5538.63216 0.00010738 196.52959 5522.14761
    5922.49079 0.00010063 196.54806 5780.42756
    6253.51917 0.00009493 196.56653 5976.71219
    6433.10314 0.000092 196.585 6099.26415
    6468.15103 0.0000926 196.60348 6139.95844
    6511.32894 0.0000919 196.62196 6096.02649
    6311.98774 0.00009465 196.64045 5970.45266
    5853.80896 0.00010291 196.65894 5771.47081
    5498.8676 0.00010894 196.67743 5511.14001
    5222.55839 0.00011463 196.69593 5203.16827
    4771.53197 0.00012617 196.71443 4861.74353
    4398.71749 0.00013637 196.73293 4500.05428
    4028.2309 0.00014894 196.75144 4129.83098
    3640.68789 0.00016509 196.76995 3760.64733
    3227.24698 0.00018509 196.78846 3400.60634
    2926.98665 0.00020499 196.80698 3056.10207
    2678.62681 0.00022464 196.8255 2731.67012
    2377.29943 0.0002532 196.84403 2430.77437
    2156.06039 0.00028072 196.86256 2155.61731
    1936.24239 0.00031227 196.88109 1907.06624
    1791.751 0.00033647 196.89963 1685.31804
    1634.31725 0.00037195 196.91817 1489.76531
    1425.96654 0.00042723 196.93671 1319.01628
    1282.68959 0.00047207 196.95525 1171.41025
    1189.37936 0.00051146 196.9738 1044.95388
    1081.79682 0.00056002 196.99236 937.37362
    951.19108 0.00063705 197.01091 846.46229
    880.66333 0.00069115 197.02947 770.03498
    798.78693 0.00075624 197.04804 705.95549
    752.8848 0.00079564 197.06661 652.32565
    705.97803 0.0008418 197.08518 607.43253
    660.42725 0.00089216 197.10375 569.73553
    636.15385 0.00093508 197.12233 537.94916
    622.84116 0.00095581 197.14091 510.98359
    555.5106 0.00105898 197.15949 487.91169
    511.32347 0.00116092 197.17808 467.99743
    455.07047 0.00130402 197.19667 450.63965
    454.21365 0.00129182 197.21526 435.36247
    454.10522 0.00129892 197.23385 421.83676
    390.18977 0.00151806 197.25245 409.64865
    386.99085 0.00151962 197.27106 398.62726
    409.23353 0.00143706 197.28966 388.58255
    380.72967 0.00155622 197.30827 379.37412
    341.12866 0.0017325 197.32688 370.89078
    352.52753 0.00169953 197.3455 363.03662
    336.99545 0.00176676 197.36411 355.74119
    324.13222 0.00184036 197.38273 348.94653
    317.46576 0.00188372 197.40136 342.59859
    294.33546 0.0020223 197.41998 336.65744
    302.74822 0.0019729 197.43861 331.08859
    285.75756 0.00209159 197.45725 325.85721
    282.2716 0.00210289 197.47588 320.93747
    302.63275 0.00197463 197.49452 316.30622
    270.76852 0.00219602 197.51316 311.93871
    278.5449 0.00214262 197.53181 307.81664
    273.05673 0.00221805 197.55045 303.9233
    238.17662 0.00253152 197.5691 300.24011
    243.09177 0.0024671 197.58775 296.75346
    246.12433 0.0024478 197.60641 293.45081
    234.20631 0.0025544 197.62507 290.31779
    248.9353 0.00241145 197.64373 287.34408
    238.51686 0.002517 197.66239 284.51925
    234.77943 0.00255961 197.68106 281.83452
    235.9062 0.00255013 197.69973 279.27937
    263.02128 0.0022841 197.7184 276.86986
    257.0762 0.00232623 197.73707 274.55244
    245.50442 0.00244541 197.75575 272.34207
    227.27176 0.00265822 197.77443 270.233
    222.539 0.00271056 197.79311 268.2199
    228.54899 0.00263993 197.8118 266.29594
    221.36127 0.00275007 197.83048 264.45662
    208.00464 0.00292159 197.84917 262.69999
    223.21348 0.00272549 197.86787 261.01587
    236.6343 0.00257667 197.88656 259.40298
    233.41246 0.00260297 197.90526 257.85791
    229.17096 0.00265196 197.92396 256.37608
    239.18505 0.00252326 197.94266 254.9546
    236.64418 0.00255357 197.96136 253.59075
    206.91572 0.00292657 197.98007 252.2807
    204.73621 0.00292976 197.99878 251.02213
    210.77852 0.00284707 198.01749 249.8128
    207.00509 0.00286823 198.0362 248.64955
    193.68169 0.00303968 198.05492 247.53044
    211.94831 0.00278954 198.07364 246.45369
    219.93332 0.00270481 198.09236 245.41659
    202.43409 0.00294294 198.11108 244.41759
    202.45126 0.00292864 198.12981 243.4549
    202.951 0.00291792 198.14854 242.53646
    195.60221 0.00303875 198.16727 241.64143
    225.17248 0.00264089 198.186 240.77794
    225.97162 0.00263788 198.20473 239.94483
    220.50521 0.00271042 198.22347 239.14025
    233.30662 0.00255979 198.24221 238.36319
    212.53098 0.00278942 198.26095 237.6127
    208.99795 0.00285756 198.27969 236.88717
    201.76549 0.002961 198.29844 236.18577
    201.39753 0.00296166 198.31718 235.5077
    188.13645 0.00317685 198.33593 234.85157
    231.02762 0.00260463 198.35468 234.21668
    228.30331 0.00260096 198.37343 233.60236
    212.42068 0.00282864 198.39219 233.0074
    196.63079 0.00305376 198.41095 232.43121
    212.70914 0.00281082 198.42971 231.87324
    211.68236 0.00282529 198.44847 231.33241
    203.32009 0.00292848 198.46723 230.80823
    187.76829 0.00317905 198.48599 230.30024
    180.70584 0.00332589 198.50476 229.80749
    171.63886 0.00354566 198.52353 229.32957
    179.82333 0.003379 198.5423 228.86607
    187.54005 0.00321896 198.56107 228.41616
    200.37149 0.00303154 198.57984 227.9795
    210.0017 0.00288855 198.59862 227.55561
    207.84017 0.00291338 198.6174 227.14416
    185.52558 0.00324566 198.63618 226.74444
    206.79097 0.00292188 198.65496 226.35617
    208.15519 0.00288216 198.67374 225.97907
    177.48004 0.00337809 198.69252 225.61251
    180.26011 0.00334086 198.71131 225.25626
    200.89187 0.00301317 198.7301 224.91007
    183.65878 0.00329896 198.74889 224.57338
    169.27423 0.00361792 198.76768 224.24598
    193.66594 0.0031621 198.78647 223.92768
    195.84541 0.00308227 198.80526 223.61795
    204.19174 0.00296208 198.82406 223.31664
    200.75854 0.00301229 198.84285 223.02356
    194.31361 0.00312502 198.86165 222.73825
    187.94946 0.00322958 198.88045 222.46057
    200.15988 0.00301618 198.89926 222.19037
    186.75817 0.00326395 198.91806 221.92722
    172.62955 0.00351052 198.93686 221.67101
    195.14695 0.00306553 198.95567 221.4216
    180.89106 0.0033101 198.97448 221.17863
    174.4505 0.00343146 198.99328 220.94197
    198.60154 0.00299388 199.01209 220.71152
    189.00037 0.00316399 199.03091 220.48694
    162.11316 0.00365974 199.04972 220.26812
    158.44614 0.00371608 199.06853 220.05499
    171.85163 0.00347524 199.08735 219.84722
    178.71679 0.00334301 199.10617 219.64473
    189.34654 0.00309599 199.12498 219.44738
    172.52235 0.00345023 199.1438 219.25508
    166.64398 0.0035579 199.16262 219.06755
    194.31629 0.00304005 199.18145 218.88474
    185.58499 0.00320071 199.20027 218.70657
    194.50239 0.00305457 199.21909 218.53279
    215.08808 0.00277035 199.23792 218.36335
    200.63183 0.00297126 199.25674 218.19818
    203.69769 0.00292188 199.27557 218.03705
    200.64235 0.00297091 199.2944 217.87992
    182.5642 0.0032757 199.31323 217.72673
    198.01025 0.00300409 199.33206 217.57727
    209.91792 0.00282898 199.35089 217.4315
    214.02823 0.00278987 199.36973 217.28937
    199.92807 0.00299274 199.38856 217.15069
    202.14913 0.00293777 199.4074 217.01542
    207.83774 0.00287506 199.42623 216.88352
    187.74066 0.0032182 199.44507 216.75482
    192.29478 0.0031264 199.46391 216.62927
    205.01196 0.00292958 199.48275 216.50685
    184.71361 0.00328486 199.50159 216.38739
    181.78992 0.00332615 199.52043 216.27087
    178.67648 0.00332057 199.53927 216.15721
    176.78639 0.00340956 199.55811 216.04638
    185.20881 0.00326366 199.57696 215.93824
    208.19042 0.00289576 199.5958 215.83276
    197.03936 0.00308856 199.61464 215.72993
    185.76931 0.00324632 199.63349 215.62959
    181.70746 0.00332176 199.65234 215.53173
    179.98616 0.00334216 199.67118 215.43634
    170.56974 0.00357166 199.69003 215.34327
    164.34119 0.00372725 199.70888 215.25253
    173.04299 0.00351188 199.72773 215.16408
    179.3981 0.00335345 199.74658 215.0778
    177.57172 0.00344895 199.76543 214.99369
    189.3521 0.00325248 199.78428 214.91174
    166.25027 0.00360601 199.80314 214.83182
    166.35932 0.00363697 199.82199 214.75392
    176.24008 0.00341684 199.84084 214.67804
    176.86523 0.00340991 199.8597 214.60407
    183.10588 0.00329015 199.87855 214.53199
    187.67167 0.0032171 199.89741 214.46181
    191.76969 0.00314064 199.91626 214.39342
    185.3268 0.00322363 199.93512 214.3268
    179.5905 0.00327775 199.95398 214.26197
    174.48892 0.00343328 199.97283 214.19881
    162.27165 0.00367662 199.99169 214.13733
    175.25343 0.00338699 200.01055 214.0775
    178.25152 0.0033148 200.02941 214.0193
    192.63859 0.00307704 200.04827 213.96265
    186.23444 0.00319813 200.06713 213.90755
    178.67046 0.00332535 200.08599 213.854
    179.99844 0.00329254 200.10485 213.8019
    184.19644 0.00321293 200.12371 213.75127
    196.88226 0.00301441 200.14257 213.70209
    187.48673 0.00315502 200.16143 213.65429
    184.17182 0.0032243 200.18029 213.60787
    190.70758 0.0031694 200.19915 213.56283
    187.83089 0.00321176 200.21801 213.51909
    174.43911 0.00345106 200.23688 213.47666
    177.60292 0.00339112 200.25574 213.43553
    171.19724 0.00349944 200.2746 213.39563
    176.29199 0.0034145 200.29346 213.35698
    192.50877 0.00311479 200.31233 213.31955
    194.45752 0.00307368 200.33119 213.28329
    199.31775 0.00301653 200.35005 213.24821
    199.81841 0.00300123 200.36892 213.2143
    181.89129 0.00331867 200.38778 213.18151
    174.3116 0.00347506 200.40664 213.14982
    193.86267 0.00314142 200.42551 213.11925
    187.85349 0.00321367 200.44437 213.08973
    172.75845 0.0035087 200.46324 213.06127
    160.67397 0.00375345 200.4821 213.03386
    170.93041 0.00353774 200.50096 213.00749
    191.367 0.00314073 200.51983 212.9821
    195.95493 0.00310365 200.53869 212.95771
    197.4098 0.00309264 200.55756 212.93431
    179.06623 0.00337864 200.57642 212.91186
    170.90561 0.00353604 200.59528 212.89035
    196.77953 0.00309296 200.61415 212.86979
    200.60479 0.0030286 200.63301 212.85013
    180.72174 0.00335761 200.65187 212.83138
    165.55105 0.00367516 200.67074 212.81353
    191.3198 0.00320323 200.6896 212.79654
    183.54604 0.00333024 200.70846 212.78042
    180.54444 0.00339027 200.72733 212.76517
    195.38447 0.00313579 200.74619 212.75074
    187.98467 0.00324612 200.76505 212.73714
    176.9409 0.00344654 200.78391 212.72438
    168.38466 0.00359648 200.80277 212.7124
    186.44017 0.0032392 200.82164 212.70122
    178.24649 0.00337972 200.8405 212.69083
    174.85477 0.00346177 200.85936 212.68121
    187.03953 0.00321308 200.87822 212.67235
    188.56367 0.0031625 200.89708 212.66426
    173.54244 0.00343701 200.91594 212.65689
    165.71018 0.00362856 200.9348 212.65026
    165.62122 0.00357733 200.95366 212.64436
    179.91392 0.00331292 200.97252 212.63919
    194.5193 0.0030881 200.99137 212.6347
    189.35308 0.00314591 201.01023 212.63093
    190.83719 0.00313348 201.02909 212.62785
    169.36575 0.00354982 201.04795 212.63484
    184.42958 0.00323566 201.0668 212.63312
    179.06331 0.00338146 201.08566 212.63208
    176.66525 0.00343371 201.10452 212.63167
    186.50089 0.00319684 201.12337 212.63193
    189.69678 0.00315284 201.14222 212.63284
    186.07165 0.00321595 201.16108 212.63438
    191.73582 0.0031437 201.17993 212.63655
    176.89131 0.00342464 201.19878 212.63935
    190.93472 0.00312581 201.21764 212.64276
    218.26895 0.00269989 201.23649 212.64678
    205.89418 0.00292768 201.25534 212.65142
    199.98645 0.00300712 201.27419 212.65664
    172.8568 0.00346068 201.29304 212.66246
    175.89593 0.00345676 201.31189 212.66888
    180.82242 0.00330905 201.33073 212.67587
    174.43491 0.00343736 201.34958 212.68343
    157.59549 0.00385704 201.36843 212.69158
    169.86265 0.00352375 201.38727 212.70028
    183.11254 0.00326345 201.40612 212.70954
    177.87913 0.00336291 201.42496 212.71937
    199.30484 0.00299399 201.44381 212.72975
    209.47361 0.00287308 201.46265 212.74067
    189.70021 0.00317547 201.48149 212.75214
    195.86215 0.00305803 201.50033 212.76414
    188.76674 0.00318529 201.51917 212.77667
    186.53944 0.00320707 201.53801 212.78974
    185.27568 0.00326476 201.55685 212.80334
    202.67104 0.00301259 201.57569 212.81745
    211.68442 0.00287239 201.59452 212.83208
    198.70743 0.0030423 201.61336 212.84724
    202.84625 0.00299705 201.63219 212.8629
    179.4689 0.00336063 201.65102 212.87907
    198.63641 0.00306144 201.66986 212.89575
    188.20643 0.00324965 201.68869 212.91291
    189.7016 0.00320989 201.70752 212.93059
    187.14035 0.00324122 201.72635 212.94876
    176.46455 0.00342558 201.74518 212.96741
    177.06661 0.00337096 201.764 212.98657
    198.13194 0.00300646 201.78283 213.00621
    191.72184 0.00311106 201.80165 213.02633
    175.27148 0.00338286 201.82048 213.04693
    180.91049 0.00328048 201.8393 213.06802
    181.09514 0.00325841 201.85812 213.08957
    177.7147 0.00331732 201.87694 213.1116
    186.36128 0.00317759 201.89576 213.13411
    182.65264 0.00325635 201.91458 213.15709
    175.76306 0.00337033 201.93339 213.18053
    192.15688 0.00308408 201.95221 213.20445
    205.23057 0.00288785 201.97102 213.22882
    208.67555 0.00284704 201.98984 213.25366
    172.92498 0.00346831 202.00865 213.27896
    175.92644 0.00337419 202.02746 213.30473
    181.85083 0.00327326 202.04627 213.33094
    154.55451 0.00386747 202.06507 213.35761
    172.62161 0.00345654 202.08388 213.38475
    190.35308 0.0031572 202.10269 213.41233
    184.21196 0.00328933 202.12149 213.44036
    205.30511 0.00291736 202.14029 213.46886
    189.69398 0.00316123 202.15909 213.49779
    179.24539 0.00331823 202.17789 213.52718
    193.72007 0.00307895 202.19669 213.55703
    191.29562 0.00314735 202.21549 213.58731
    194.96192 0.00309187 202.23428 213.61805
    183.47529 0.00326129 202.25307 213.64923
    181.90467 0.00330029 202.27187 213.68086
    186.20124 0.00323509 202.29066 213.71293
    195.26344 0.00309733 202.30944 213.74545
    200.6048 0.00300985 202.32823 213.77841
    195.25822 0.00306319 202.34702 213.81182
    195.65516 0.00307163 202.3658 213.84567
    191.03308 0.0031551 202.38458 213.87997
    184.29679 0.00325576 202.40336 213.9147
    186.46718 0.00322652 202.42214 213.94989
    190.56553 0.0031749 202.44092 213.98551
    187.76802 0.00320763 202.4597 214.02158
    195.98153 0.00307224 202.47847 214.0581
    198.12624 0.00306691 202.49724 214.09506
    187.63821 0.00323896 202.51602 214.13246
    187.77264 0.00323732 202.53478 214.17031
    180.04249 0.00338687 202.55355 214.20861
    180.58985 0.00338913 202.57232 214.24733
    192.15909 0.0031794 202.59108 214.28652
    195.42067 0.00312832 202.60984 214.32616
    171.88606 0.00356761 202.6286 214.36623
    161.91481 0.00378745 202.64736 214.40676
    182.69246 0.00332129 202.66612 214.44774
    164.00545 0.00370871 202.68487 214.48916
    181.50518 0.00334444 202.70363 214.53104
    194.01136 0.00306793 202.72238 214.57337
    189.21847 0.00315856 202.74113 214.61615
    184.84685 0.00323182 202.75987 214.65938
    206.29617 0.00287337 202.77862 214.70308
    201.68288 0.00292589 202.79736 214.74722
    176.99813 0.00337523 202.8161 214.79183
    177.03423 0.00338321 202.83484 214.83689
    180.75704 0.00331142 202.85358 214.88242
    173.57357 0.00342184 202.87232 214.9284
    182.71506 0.00324407 202.89105 214.97486
    177.37861 0.00330934 202.90978 215.02176
    200.65442 0.00293557 202.92851 215.06915
    212.16027 0.00279605 202.94724 215.117
    205.23238 0.00288808 202.96596 215.16533
    209.09027 0.00283771 202.98469 215.21411
    200.82248 0.00297542 203.00341 215.26338
    183.53151 0.00326786 203.02213 215.31313
    188.3505 0.00317278 203.04084 215.36334
    189.30094 0.0031752 203.05956 215.41405
    197.19619 0.0030525 203.07827 215.46524
    201.44022 0.00295588 203.09698 215.5169
    197.08087 0.00303679 203.11569 215.56907
    184.19151 0.00323855 203.1344 215.62172
    188.46983 0.00316675 203.1531 215.67485
    166.9735 0.00359388 203.1718 215.72849
    171.1357 0.00351554 203.1905 215.78263
    187.01465 0.00322391 203.2092 215.83726
    187.68062 0.00323292 203.22789 215.8924
    198.58697 0.00306536 203.24659 215.94805
    200.15397 0.00301501 203.26528 216.00419
    188.53451 0.00321246 203.28396 216.06086
    200.01692 0.00302758 203.30265 216.11804
    199.67775 0.00300203 203.32133 216.17575
    184.34393 0.00326872 203.34001 216.23396
    195.32704 0.00308246 203.35869 216.29271
    192.6681 0.00315001 203.37737 216.35197
    191.05736 0.00316881 203.39604 216.41178
    200.72298 0.00302518 203.41471 216.47212
    214.70868 0.00282895 203.43338 216.53301
    212.71183 0.00285663 203.45205 216.59442
    209.90852 0.00289447 203.47071 216.65639
    210.20901 0.00289922 203.48937 216.71891
    179.39106 0.00339251 203.50803 216.78197
    201.62751 0.00302787 203.52669 216.84561
    208.14982 0.00291892 203.54534 216.90981
    180.89385 0.00336183 203.56399 216.97455
    187.61913 0.00324119 203.58264 217.03989
    206.61979 0.00294503 203.60129 217.1058
    201.09463 0.00301324 203.61993 217.17227
    181.01604 0.00333424 203.63857 217.23934
    184.70647 0.00324114 203.65721 217.307
    195.95618 0.00302539 203.67585 217.37524
    218.68217 0.00272477 203.69448 217.51161
    198.29329 0.00299857 203.71311 217.58112
    190.65436 0.00309175 203.73174 217.65122
    195.20016 0.00304708 203.75036 217.7563
    194.10427 0.0030759 203.76899 217.82769
    196.34994 0.00300832 203.78761 217.8997
    211.20989 0.00279469 203.80622 217.97231
    190.36601 0.00312349 203.82484 218.04559
    191.09203 0.00311503 203.84345 218.11948
    194.9821 0.00303187 203.86206 218.19404
    188.36244 0.00314214 203.88066 218.26925
    182.04702 0.00327269 203.89927 218.34512
    188.71605 0.00318204 203.91787 218.42163
    209.49358 0.00285692 203.93646 218.49884
    212.27053 0.00282228 203.95506 218.57672
    211.08637 0.00283052 203.97365 218.65526
    200.48358 0.00298995 203.99224 218.73451
    208.82455 0.00287966 204.01083 218.81446
    200.89666 0.00301022 204.02941 218.89508
    194.58996 0.00310253 204.04799 218.97644
    213.34953 0.00277101 204.06657 219.05852
    207.89536 0.00284653 204.08514 219.14129
    200.86618 0.00298495 204.10371 219.22482
    201.34424 0.00300319 204.12228 219.30908
    179.0639 0.0033509 204.14085 219.39407
    179.05489 0.00340224 204.15941 219.47984
    184.24339 0.00328731 204.17797 219.56636
    191.16674 0.00316415 204.19652 219.65363
    175.4812 0.00345283 204.21508 219.7417
    192.77716 0.00313521 204.23363 219.83055
    205.73164 0.00291152 204.25218 219.9202
    194.92798 0.00307233 204.27072 220.01062
    201.43472 0.00295902 204.28926 220.10188
    215.35778 0.00278879 204.3078 220.19393
    190.1426 0.00316843 204.32633 220.28684
    174.38018 0.00344115 204.34487 220.38058
    172.6004 0.00353454 204.36339 220.47517
    179.72175 0.00339389 204.38192 220.57058
    189.87318 0.00319269 204.40044 220.66689
    193.18601 0.00315041 204.41896 220.76407
    181.85373 0.00336121 204.43748 220.86211
    193.12635 0.00315289 204.45599 220.96107
    195.55573 0.00313448 204.4745 221.06093
    197.39677 0.00307893 204.493 221.16169
    201.42517 0.00302298 204.51151 221.26339
    179.31649 0.00338112 204.53001 221.36603
    185.25578 0.00324403 204.5485 221.4696
    196.40791 0.0040463 204.567 221.57414
    202.84878 0.0036702 204.58549 221.67966
    200.6997 0.00365518 204.60397 221.78613
    179.9804 0.00410308 204.62246 221.89362
    192.59031 0.00380221 204.64093 222.00212
    222.15479 0.00327079 204.65941 222.11161
    201.72716 0.00371439 204.67788 222.22215
    175.9911 0.00421411 204.69635 222.33374
    206.82375 0.00353045 204.71482 222.44638
    214.61637 0.00344706 204.73328 222.56006
    199.0925 0.00369776 204.75174 222.67486
    184.95301 0.00398729 204.7702 222.79071
    183.11177 0.00405453 204.78865 222.89931
    181.08077 0.00410635 204.8071 223.01745
    193.6491 0.00381017 204.82554 223.13673
    200.2108 0.00371045 204.84398 223.25712
    177.35158 0.00420903 204.86242 223.37871
    197.07562 0.00373602 204.88086 223.50149
    201.11311 0.00365773 204.89929 223.62543
    184.9974 0.00399082 204.91772 223.75062
    198.17811 0.0037453 204.93614 223.87703
    204.59818 0.00360488 204.95456 224.00466
    188.44067 0.00393975 204.97298 224.13358
    197.46517 0.0037693 204.99139 224.26379
    195.39674 0.0037894 205.0098 224.39525
    208.1738 0.00354472 205.02821 224.52806
    200.76926 0.00371282 205.04661 224.6622
    196.43517 0.00378874 205.06501 224.79766
    192.34306 0.00390746 205.0834 224.93451
    195.37524 0.00390171 205.10179 225.07276
    216.92338 0.00345424 205.12018 225.21237
    217.64076 0.00348147 205.13857 225.35345
    190.55934 0.00397336 205.15695 225.49597
    196.03238 0.00381568 205.17532 225.63996
    199.79578 0.00373632 205.19369 225.78539
    213.52098 0.00352774 205.21206 225.93237
    178.55321 0.00414636 205.23043 226.08084
    191.48007 0.00391831 205.24879 226.2309
    175.28482 0.00425537 205.26715 226.38253
    184.15328 0.00407187 205.2855 226.53576
    188.70968 0.00401915 205.30385 226.69056
    190.8637 0.00399582 205.3222 226.84705
    182.71684 0.00417941 205.34054 227.00521
    183.78159 0.00414022 205.35888 227.16501
    207.4096 0.00364901 205.37721 227.32657
    212.27485 0.00356653 205.39554 227.48987
    207.35904 0.00365327 205.41387 227.65489
    206.88868 0.00363121 205.43219 227.82176
    184.32671 0.00405741 205.45051 227.99044
    209.33256 0.00359402 205.46882 228.16093
    207.23783 0.00367535 205.48713 228.33333
    192.3559 0.0039424 205.50544 228.50765
    220.74843 0.00332206 205.52374 228.68385
    215.69848 0.00343481 205.54204 228.86206
    192.42531 0.00383169 205.56033 229.04227
    196.09314 0.00375738 205.57862 229.22446
    182.77357 0.00402143 205.59691 229.40875
    187.25067 0.00393043 205.61519 229.59513
    181.06835 0.00405149 205.63347 229.78363
    196.05701 0.00379375 205.65175 229.97424
    202.91548 0.003632 205.67002 230.16709
    202.1905 0.00360882 205.68828 230.36217
    200.4776 0.00365674 205.70654 230.55945
    205.65664 0.00359194 205.7248 230.75909
    221.34496 0.00332152 205.74305 230.96106
    214.50243 0.00341474 205.7613 231.16536
    217.42936 0.00344989 205.77955 231.37212
    205.45637 0.00364302 205.79779 231.58133
    194.86228 0.00382261 205.81603 231.79298
    228.17162 0.00328354 205.83426 232.00722
    229.88909 0.00320208 205.85249 232.22404
    208.4443 0.00357643 205.87071 232.44342
    177.51492 0.00424205 205.88893 232.66552
    187.04189 0.00403872 205.90715 232.89033
    198.88534 0.00372897 205.92536 233.11784
    226.06374 0.0032889 205.94356 233.34821
    225.28132 0.00329444 205.96177 233.58143
    207.88941 0.00359644 205.97997 233.81749
    196.02164 0.00382601 205.99816 234.05656
    204.33096 0.00367919 206.01635 234.29864
    200.09572 0.0037161 206.03453 234.54371
    199.00299 0.00370381 206.05271 234.79195
    194.08231 0.00381945 206.07089 235.04335
    209.16533 0.00354397 206.08906 235.29798
    225.54991 0.00330149 206.10723 235.55581
    215.84265 0.00343201 206.12539 235.81705
    211.06623 0.00353327 206.14355 236.08169
    205.75228 0.00364005 206.16171 236.34971
    202.24609 0.00369207 206.17986 236.62132
    194.1248 0.00383714 206.198 236.89653
    223.16263 0.00333905 206.21614 237.1753
    210.6248 0.00355887 206.23428 237.45788
    210.70739 0.00356885 206.25241 237.74424
    198.97623 0.0037608 206.27054 238.03438
    201.77006 0.00371457 206.28866 238.32854
    205.89225 0.00364761 206.30678 238.6267
    210.45774 0.00355901 206.32489 238.92886
    220.62754 0.0033884 206.343 239.23526
    210.75591 0.0035281 206.36111 239.54591
    213.17263 0.00350952 206.37921 239.86078
    195.79261 0.00380429 206.3973 240.18016
    177.05463 0.00424277 206.41539 240.50402
    169.01859 0.00433812 206.43348 240.83237
    216.45756 0.00340481 206.45156 241.16548
    214.5171 0.00340793 206.46964 241.50335
    215.17784 0.00341654 206.48771 241.84597
    228.74253 0.00320923 206.50578 242.19365
    223.96817 0.00327319 206.52384 242.54638
    202.87576 0.00356334 206.5419 242.90427
    199.64604 0.00364603 206.55995 243.26731
    225.6212 0.00324692 206.578 243.63582
    239.29798 0.00306988 206.59604 244.0098
    218.94348 0.0033758 206.61408 244.38927
    195.6902 0.00377404 206.63211 244.77454
    203.42444 0.0036015 206.65014 245.16565
    206.67305 0.00352806 206.66817 245.56258
    202.99242 0.00357287 206.68619 245.96569
    199.38391 0.00366939 206.7042 246.37501
    204.34147 0.00364111 206.72221 246.79053
    204.46327 0.00365081 206.74022 247.21264
    204.68042 0.00357854 206.75822 247.64136
    209.04465 0.00352369 206.77621 248.0767
    212.79595 0.00348097 206.7942 248.51906
    193.12324 0.00381046 206.81219 248.96847
    189.93628 0.00387652 206.83017 249.42495
    195.32996 0.00378498 206.84815 249.88892
    204.79167 0.00361319 206.86612 250.36042
    192.78051 0.00386484 206.88408 250.83947
    210.9843 0.00354567 206.90204 251.32651
    208.83816 0.00360286 206.92 251.82162
    226.32687 0.00332378 206.93795 252.3248
    235.3068 0.00319587 206.9559 252.83654
    221.81315 0.00336732 206.97384 253.35689
    206.75257 0.00360609 206.99177 253.88606
    223.9378 0.00334764 207.0097 254.42409
    215.70953 0.00346544 207.02763 254.9715
    195.31836 0.00381416 207.04555 255.52819
    210.21004 0.00353726 207.06347 256.09471
    188.85017 0.00392142 207.08138 256.67113
    201.56567 0.00369065 207.09928 257.2577
    221.98484 0.00334002 207.11718 257.85447
    227.14117 0.00329267 207.13508 258.46205
    238.00362 0.00314384 207.15297 259.08054
    234.43788 0.00320437 207.17086 259.70999
    236.13905 0.00319117 207.18874 260.35108
    230.12726 0.00323724 207.20661 261.0039
    230.38525 0.00326649 207.22448 261.66854
    204.82948 0.00369449 207.24234 262.3457
    206.08115 0.00366319 207.2602 263.0355
    206.11453 0.00363255 207.27806 263.73806
    214.84955 0.00349819 207.29591 264.45412
    227.64278 0.00325441 207.31375 265.18382
    212.43167 0.00348604 207.33159 265.9273
    213.87425 0.00343091 207.34942 266.68537
    229.0646 0.00319267 207.36725 267.45818
    220.56016 0.00332544 207.38507 268.24589
    232.49357 0.00314367 207.40289 269.04938
    226.83884 0.003272 207.4207 269.86883
    207.59109 0.00353839 207.43851 270.70443
    238.51951 0.00307953 207.45631 271.55712
    249.81701 0.00291107 207.4741 272.42713
    232.5821 0.00313174 207.49189 273.31493
    240.24638 0.00303186 207.50968 274.22073
    221.68814 0.00333495 207.52746 275.1456
    200.38602 0.0037153 207.54523 276.08983
    204.81636 0.00359798 207.563 277.05363
    207.76127 0.00357281 207.58077 278.03818
    207.21582 0.00357366 207.59852 279.04378
    219.26558 0.00337898 207.61628 280.07073
    232.25611 0.00320777 207.63402 281.1203
    226.82508 0.00326484 207.65177 282.19281
    221.62304 0.00334343 207.6695 283.28865
    225.18045 0.00326255 207.68723 284.40914
    243.04073 0.00300849 207.70496 285.55474
    236.38404 0.00311276 207.72268 286.72584
    228.90111 0.00322841 207.74039 287.92393
    236.12181 0.00312051 207.7581 289.14951
    223.42209 0.00329837 207.77581 290.40304
    234.48102 0.00315272 207.7935 291.68614
    229.66281 0.00321798 207.8112 292.99942
    234.0737 0.00318038 207.82888 294.3434
    264.09943 0.00283196 207.84656 295.71987
    263.65854 0.00280645 207.86424 297.12952
    264.15152 0.00279864 207.88191 298.57341
    245.71741 0.00302856 207.89957 300.05222
    219.83837 0.00340348 207.91723 301.56801
    256.32668 0.00290487 207.93488 303.1216
    235.94036 0.00317583 207.95253 304.71373
    230.23504 0.00323006 207.97017 306.34672
    233.77614 0.00319246 207.98781 308.02152
    255.0797 0.00292731 208.00544 309.73898
    258.15899 0.00290023 208.02306 311.50172
    252.26141 0.00299732 208.04068 313.31076
    225.95758 0.00327832 208.0583 315.1672
    228.7464 0.00325705 208.0759 317.0739
    216.4088 0.00345571 208.0935 319.0321
    236.66571 0.00318585 208.1111 321.04305
    263.07104 0.002865 208.12869 323.10995
    261.76679 0.00287986 208.14627 325.23427
    241.63956 0.00306442 208.16385 327.41749
    239.27508 0.0031024 208.18143 329.6632
    243.34055 0.00304441 208.19899 331.97311
    249.68151 0.00296669 208.21655 334.34901
    247.13123 0.00297403 208.23411 336.79488
    262.90663 0.00277454 208.25166 339.31281
    261.24296 0.00278435 208.2692 341.90483
    247.64553 0.00298451 208.28674 344.57556
    239.71077 0.00305552 208.30427 347.32735
    247.24277 0.00294996 208.3218 350.16354
    248.48935 0.00293551 208.33932 353.08676
    269.81552 0.00268818 208.35683 356.10246
    284.39491 0.00256336 208.37434 359.21362
    268.51531 0.00275389 208.39184 362.42336
    256.92991 0.00285657 208.40934 365.73793
    265.11995 0.00276954 208.42683 369.16088
    264.73642 0.00277567 208.44431 372.69597
    280.54303 0.0026113 208.46179 376.35028
    275.91772 0.0026922 208.47926 380.12827
    263.0483 0.00281796 208.49673 384.03425
    259.20578 0.00286744 208.51419 388.07661
    273.93989 0.00272568 208.53164 392.26045
    266.83553 0.002759 208.54909 396.59118
    262.59382 0.00276616 208.56654 401.07849
    287.10183 0.00256137 208.58397 405.72858
    294.84973 0.00251172 208.6014 410.54798
    288.79073 0.00255122 208.61883 415.54801
    275.74331 0.00269524 208.63624 420.73628
    280.92214 0.00264067 208.65366 426.12064
    323.18374 0.00231902 208.67106 431.71452
    306.30226 0.00245035 208.68846 437.52717
    303.814 0.00244931 208.70585 443.56827
    325.6478 0.00227733 208.72324 449.85374
    346.196 0.00215718 208.74062 456.39492
    344.24924 0.00216395 208.758 463.20581
    333.97594 0.00222906 208.77537 470.29928
    334.07567 0.00223133 208.79273 477.69558
    331.90906 0.00224523 208.81009 485.40978
    353.71085 0.00211246 208.82744 493.45785
    374.96296 0.00199267 208.84478 501.86438
    381.77167 0.00193969 208.86212 510.64819
    360.26298 0.002067 208.87945 519.82921
    381.57539 0.00195549 208.89677 529.43759
    393.6461 0.00190037 208.91409 539.497
    389.41494 0.00193716 208.93141 550.03259
    395.59849 0.00189608 208.94871 561.08166
    404.20201 0.00186698 208.96601 572.67412
    409.14098 0.00186123 208.98331 584.84225
    429.63916 0.00175582 209.00059 597.63239
    426.99713 0.00177378 209.01788 611.08315
    447.01752 0.00169149 209.03515 625.236
    474.52108 0.00156684 209.05242 640.1493
    484.94921 0.00153836 209.06968 655.87323
    491.27844 0.00150876 209.08694 672.46175
    515.23102 0.00141842 209.10419 689.98961
    560.59157 0.00131251 209.12143 708.52256
    588.02315 0.00124298 209.13867 728.13188
    576.95069 0.00126046 209.1559 748.91451
    581.84524 0.00125839 209.17312 770.95814
    611.71357 0.00120141 209.19034 794.36614
    647.26773 0.00113007 209.20755 819.24477
    736.52638 0.00099507 209.22475 845.73648
    758.11494 0.00096243 209.24195 873.97589
    801.6237 0.00091853 209.25914 904.11353
    838.30669 0.0008769 209.27633 936.34988
    871.19286 0.00084521 209.29351 970.88512
    903.89206 0.00081665 209.31068 1007.95119
    960.4857 0.00076606 209.32784 1047.85925
    956.26725 0.00076564 209.345 1090.94563
    1015.62877 0.00072974 209.36215 1137.62099
    1136.60674 0.00065232 209.3793 1188.44479
    1215.68096 0.00060589 209.39644 1244.0744
    1309.68229 0.00056719 209.41357 1305.35023
    1407.59178 0.00052561 209.4307 1373.41888
    1523.31967 0.00048303 209.44782 1449.70119
    1619.2455 0.0004567 209.46493 1536.03333
    1750.34579 0.00042366 209.48204 1634.87344
    1938.94942 0.00038334 209.49914 1749.28395
    2147.72616 0.00034819 209.51623 1883.13632
    2280.24784 0.00032566 209.53332 2041.41946
    2615.43168 0.00028419 209.5504 2230.1561
    2834.57701 0.0002629 209.56747 2456.62435
    3147.20771 0.00023706 209.58454 2729.7162
    3492.60576 0.00021391 209.6016 3059.56946
    3814.50951 0.0001956 209.61865 3457.7865
    4358.37498 0.0001703 209.6357 3937.05115
    4903.27874 0.00015187 209.65273 4511.43569
    5479.66367 0.00013623 209.66977 5195.06934
    6176.18276 0.00012069 209.68679 6001.78609
    6884.96134 0.00010895 209.70381 6945.22268
    8031.46973 0.00009277 209.72083 8036.39381
    9164.76339 0.00008117 209.73783 9283.17157
    10433.72556 0.00007191 209.75483 10690.49689
    11555.5408 0.00006508 209.77182 12256.94358
    13260.61535 0.00005681 209.78881 13974.497
    15503.43774 0.00004866 209.80579 15829.22358
    17417.68615 0.00004293 209.82276 17797.0101
    19499.80819 0.00003841 209.83972 19843.84684
    21899.47176 0.00003439 209.85668 21926.70841
    24134.5097 0.00003116 209.87363 23988.70623
    26430.13196 0.0000284 209.89058 25960.46727
    28446.34425 0.00002618 209.90752 27762.7064
    30372.80836 0.00002429 209.92445 29305.97254
    31489.23746 0.00002342 209.94137 30500.02548
    32389.96979 0.00002273 209.95829 31265.7637
    32411.34563 0.00002262 209.9752 31546.29665
    32162.64999 0.00002272 209.9921 31319.97985
    31386.20289 0.00002315 210.009 30604.3075
    29685.93343 0.00002459 210.02589 29452.49251
    27953.65443 0.00002622 210.04277 27942.51156
    25785.44275 0.00002841 210.05965 26164.4018
    23696.77356 0.00003078 210.07651 24206.41913
    21832.2678 0.00003343 210.09338 22150.7004
    19558.37734 0.00003719 210.11023 20067.99369
    17290.45439 0.00004226 210.12708 18014.60961
    15471.16603 0.00004744 210.14392 16036.71625
    13719.21359 0.00005355 210.16075 14169.3498
    12066.20445 0.00006111 210.17758 12435.97029
    10748.63304 0.00006834 210.1944 10853.02024
    9600.50922 0.00007645 210.21121 9429.12863
    8467.14286 0.00008685 210.22801 8165.12852
    7669.03428 0.00009632 210.24481 7057.80427
    6826.93322 0.00010838 210.2616 6099.53535
    6046.93946 0.00012214 210.27839 5278.75982
    5401.63675 0.00013552 210.29517 4582.80551
    4853.07815 0.00015162 210.31193 3997.79311
    4324.19831 0.00017164 210.3287 3509.09259
    3783.0054 0.00019523 210.34545 3103.0391
    3454.6322 0.00021433 210.3622 2766.76436
    3139.92059 0.00023554 210.37894 2488.32
    2910.64629 0.00025417 210.39568 2257.4644
    2623.5051 0.00028396 210.4124 2065.34236
    2450.17317 0.00030336 210.42912 1904.33724
    2237.24486 0.00033043 210.44584 1768.32122
    2015.54345 0.00036825 210.46254 1652.2708
    1904.81514 0.0003878 210.47924 1552.1993
    1801.03735 0.00040959 210.49593 1464.87899
    1637.19688 0.00045354 210.51262 1387.8832
    1574.45606 0.00047485 210.52929 1319.29058
    1444.01409 0.00051758 210.54596 1257.59289
    1325.7116 0.00056273 210.56262 1201.67224
    1262.763 0.00058837 210.57928 1150.66024
    1200.87914 0.00062082 210.59593 1103.8369
    1135.86983 0.00066005 210.61257 1060.67543
    1081.48588 0.00069581 210.6292 1020.75208
    1005.75562 0.00074959 210.64582 983.6884
    931.1115 0.00080957 210.66244 949.2032
    902.43916 0.00083098 210.67905 917.05876
    872.46178 0.00085975 210.69566 887.02293
    813.77638 0.00092536 210.71225 858.92209
    763.24738 0.00098759 210.72884 832.60245
    722.43587 0.00103895 210.74543 807.90396
    741.59379 0.00099673 210.762 784.70729
    693.05759 0.00105751 210.77857 762.90398
    663.68773 0.00110114 210.79513 742.37659
    646.74733 0.00113635 210.81168 723.03839
    602.73021 0.0012157 210.82822 704.80962
    605.38084 0.00121004 210.84476 687.6015
    593.30683 0.00123169 210.86129 671.34897
    608.52352 0.00120274 210.87781 655.98806
    559.30537 0.00131104 210.89433 641.46409
    534.11845 0.00137156 210.91084 627.71389
    529.13777 0.00137823 210.92734 614.69312
    512.23412 0.00142051 210.94383 602.36037
    538.47564 0.00135871 210.96031 590.66605
    499.0936 0.00147487 210.97679 579.57647
    466.02469 0.00157712 210.99326 569.05988
    466.34218 0.00157222 211.00972 559.07709
    468.79467 0.00156782 211.02618 549.60265
    460.57086 0.00159057 211.04263 540.61208
    430.35226 0.00171533 211.05907 532.0745
    429.45804 0.00172726 211.0755 523.97052
    477.3694 0.0015618 211.09192 516.28169
    473.20318 0.00157206 211.10834 508.98366
    451.86027 0.00162574 211.12475 502.06226
    447.61476 0.00163475 211.14115 495.50384
    461.94203 0.00159672 211.15755 489.28981
    453.40416 0.00163611 211.17394 483.4103
    428.63912 0.00173242 211.19031 477.85649
    412.75684 0.00180271 211.20669 472.61517
    393.2726 0.00189021 211.22305 467.71881
    377.38587 0.0019577 211.23941 463.08847
    395.77497 0.00187811 211.25576 458.75473
    409.67566 0.00182341 211.2721 454.71786
    400.84011 0.00186743 211.28843 450.98006
    408.24611 0.00181615 211.30476 447.5469
    398.6746 0.00186448 211.32108 444.42267
    397.43985 0.00187855 211.33739 441.62158
    418.28912 0.0017817 211.35369 439.16088
    390.83182 0.0019233 211.36998 437.05854
    380.08063 0.00198176 211.38627 435.34475
    389.77013 0.00191578 211.40255 434.05408
    395.96942 0.00188768 211.41882 433.22482
    418.99298 0.00179106 211.43509 432.91012
    397.05529 0.00189718 211.45134 433.16949
    373.63984 0.00203053 211.46759 434.06853
    389.23556 0.00195457 211.48383 435.69106
    400.64838 0.00186319 211.50007 438.12825
    430.98341 0.00173775 211.51629 441.54027
    436.3315 0.00172747 211.53251 445.92506
    391.30021 0.00192216 211.54872 451.47024
    393.00267 0.00190711 211.56492 458.31205
    416.04567 0.00178646 211.58111 466.60201
    442.6339 0.00167023 211.5973 476.50531
    470.04727 0.00156304 211.61348 488.1867
    482.93705 0.00153059 211.62965 501.8443
    471.99094 0.00156759 211.64581 517.62592
    484.63191 0.00152091 211.66197 535.73005
    505.15478 0.00144747 211.67811 556.33007
    539.32233 0.00135237 211.69425 579.611
    571.96513 0.00127859 211.71038 605.72181
    574.92014 0.00127646 211.72651 634.78089
    568.8516 0.0012926 211.74262 666.90172
    625.84821 0.00117004 211.75873 702.12068
    670.32048 0.00108576 211.77483 740.40555
    736.56092 0.00100017 211.79092 781.68569
    786.39019 0.00094033 211.807 825.76256
    836.66158 0.00088493 211.82308 872.33212
    886.15003 0.00083502 211.83915 921.03381
    944.24471 0.00078333 211.85521 971.36699
    976.35257 0.00075126 211.87126 1022.74868
    1032.64539 0.00071079 211.8873 1074.5924
    1111.79874 0.00066133 211.90334 1126.23341
    1143.31421 0.00064644 211.91937 1176.9919
    1171.71679 0.00063472 211.93539 1226.22224
    1254.6078 0.00058946 211.9514 1273.19907
    1337.70479 0.00054987 211.9674 1317.09506
    1381.60462 0.00053481 211.9834 1357.04172
    1425.09353 0.00051846 211.99938 1391.95568
    1501.01158 0.00049656 212.01536 1420.6254
    1574.85292 0.00047523 212.03133 1441.79769
    1559.45704 0.00047373 212.0473 1454.18899
    1553.84756 0.00047607 212.06325 1456.72467
    1628.8521 0.00045688 212.0792 1448.68436
    1548.61225 0.00047856 212.09514 1429.83722
    1457.24349 0.00051119 212.11107 1400.52709
    1424.16641 0.00052043 212.12699 1361.65682
    1423.98216 0.00051703 212.14291 1314.5313
    1354.56333 0.00054814 212.15881 1260.76456
    1237.3441 0.00060174 212.17471 1202.08486
    1139.87263 0.00065369 212.1906 1140.13317
    1033.98964 0.00072544 212.20648 1076.47189
    980.7317 0.00076138 212.22236 1012.47945
    874.4881 0.00085332 212.23822 949.27279
    865.42997 0.00087007 212.25408 887.82319
    804.27017 0.00093437 212.26993 828.90751
    742.24415 0.00101876 212.28577 773.07499
    635.99808 0.00118889 212.3016 720.77039
    596.79436 0.00125395 212.31743 672.29183
    595.02597 0.00127274 212.33324 627.76898
    569.99112 0.00132768 212.34905 587.26648
    539.25179 0.00138618 212.36485 550.74816
    497.74976 0.00150409 212.38064 518.07084
    437.14298 0.00169358 212.39642 489.05827
    424.30619 0.0017167 212.4122 463.48373
    420.24917 0.00174795 212.42797 441.06718
    414.53468 0.00178286 212.44372 421.52973
    385.09882 0.00189858 212.45947 404.57761
    377.13351 0.00194489 212.47522 389.92326
    403.43579 0.00180335 212.49095 377.27704
    373.7526 0.00193877 212.50667 366.37803
    361.70269 0.00202308 212.52239 356.98445
    315.27374 0.00230087 212.5381 348.86994
    315.18452 0.00233734 212.5538 341.84096
    327.98045 0.00224508 212.56949 335.72657
    334.52678 0.00217778 212.58517 330.3752
    331.25397 0.00221109 212.60085 325.66244
    310.41945 0.00237948 212.61652 321.48264
    300.85383 0.00244928 212.63217 317.7925
    296.28134 0.00248387 212.64782 314.42603
    309.10233 0.00240294 212.66346 311.37113
    290.83392 0.00254598 212.6791 308.57793
    283.70513 0.00265083 212.69472 306.00826
    267.77224 0.00276842 212.71034 303.63073
    291.05051 0.00253678 212.72595 301.41885
    286.35053 0.00258657 212.74154 299.35287
    293.51466 0.00250934 212.75714 297.4162
    286.7352 0.00257317 212.77272 295.59463
    264.64097 0.00282561 212.78829 293.87753
    284.1333 0.00264856 212.80386 292.25567
    280.60386 0.00267602 212.81941 290.72081
    257.22009 0.00296142 212.83496 289.26679
    245.07808 0.00301107 212.8505 287.88768
    259.74001 0.0028346 212.86603 286.57895
    257.48636 0.00287636 212.88155 285.33576
    270.22379 0.00273231 212.89707 284.15473
    255.71164 0.00294551 212.91257 283.0324
    250.4589 0.00299645 212.92807 281.96546
    249.16782 0.00296433 212.94356 280.95152
    256.29311 0.00291764 212.95904 279.98813
    280.86177 0.00267838 212.97451 279.07272
    253.21948 0.00295454 212.98997 278.20378
    263.39497 0.00286823 213.00543 277.37942
    258.06493 0.00288226 213.02087 276.59775
    233.36183 0.00317965 213.03631 275.85781
    226.75136 0.00332094 213.05174 275.15821
    243.51811 0.00311929 213.06716 274.49761
    241.94694 0.0031428 213.08257 273.87548
    256.73729 0.00295314 213.09797 273.29089
    268.05462 0.0028271 213.11337 272.74294
    248.6651 0.00303175 213.12875 272.23152
    255.39236 0.00294707 213.14413 271.75609
    257.54273 0.00287774 213.15949 271.31622
    250.69795 0.00297112 213.17485 270.91215
    262.62905 0.00282413 213.1902 270.54375
    261.34035 0.00282189 213.20555 270.21102
    245.02522 0.00300767 213.22088 269.91464
    238.86896 0.00304746 213.2362 269.65481
    249.53795 0.00294778 213.25152 269.43224
    263.56377 0.00280576 213.26683 269.24778
    266.97054 0.00275879 213.28212 269.1025
    257.38541 0.00283044 213.29741 268.99735
    263.86457 0.00278925 213.31269 268.93397
    246.11167 0.0029902 213.32797 268.91407
    231.92177 0.00318618 213.34323 268.93956
    238.8377 0.00308114 213.35848 269.01251
    261.17076 0.00280846 213.37373 269.13622
    269.5433 0.00274759 213.38896 269.31373
    261.49439 0.0028293 213.40419 269.54875
    274.01125 0.0027011 213.41941 269.84669
    288.60802 0.00257852 213.43462 270.2132
    273.28783 0.00272399 213.44982 270.65533
    270.32185 0.00273635 213.46502 271.18305
    284.06635 0.00259908 213.4802 271.80773
    266.01738 0.0027872 213.49538 272.54383
    267.72816 0.0028055 213.51054 273.4112
    287.53805 0.00263691 213.5257 274.43355
    284.5364 0.00261175 213.54085 275.64108
    289.02323 0.0025601 213.55599 277.07365
    284.36358 0.00261008 213.57112 278.77933
    298.57395 0.00250727 213.58624 280.81776
    279.29165 0.00268241 213.60135 283.26465
    273.94593 0.00271262 213.61646 286.20911
    294.94313 0.00250134 213.63155 289.75742
    320.67863 0.00230496 213.64664 294.0381
    328.74188 0.00225596 213.66171 299.19604
    290.46377 0.00256954 213.67678 305.39418
    293.11501 0.00255777 213.69184 312.81949
    324.64508 0.0022978 213.70689 321.66821
    322.91904 0.0022964 213.72193 332.14843
    349.03412 0.00214014 213.73697 344.4678
    376.95127 0.00199695 213.75199 358.84093
    352.21552 0.00215012 213.767 375.45592
    387.8905 0.00195436 213.78201 394.47085
    402.08448 0.00187719 213.79701 416.02169
    432.13451 0.00174683 213.81199 440.17245
    475.10325 0.00159642 213.82697 466.91553
    503.06844 0.00148488 213.84194 496.18581
    503.45501 0.00150221 213.8569 527.79701
    585.80192 0.0012862 213.87185 561.45012
    614.5817 0.001214 213.8868 596.75419
    626.70563 0.00118985 213.90173 633.14984
    655.78614 0.00114405 213.91665 669.92585
    713.87936 0.00104262 213.93157 706.24251
    761.75127 0.0009719 213.94648 741.05878
    783.23077 0.0009398 213.96137 773.17989
    813.11648 0.00090511 213.97626 801.32586
    857.52362 0.00086048 213.99114 824.15408
    945.86993 0.00077712 214.00601 840.42484
    898.58784 0.0008168 214.02087 849.16921
    884.16453 0.00082952 214.03572 849.81333
    872.53612 0.00083559 214.05056 842.30504
    896.97046 0.00081635 214.0654 827.10692
    890.74039 0.0008242 214.08022 805.12546
    769.98434 0.00095819 214.09504 777.55662
    715.82576 0.00102858 214.10984 745.73487
    742.43304 0.00098551 214.12464 710.95537
    702.5106 0.0010453 214.13943 674.44084
    623.67986 0.00118012 214.15421 637.266
    562.31799 0.00131554 214.16898 600.30524
    542.39885 0.0013687 214.18374 564.30236
    531.76046 0.00140282 214.19849 529.84678
    517.85042 0.00142885 214.21323 497.35655
    447.46524 0.00164956 214.22796 467.155
    440.94262 0.00168539 214.24268 439.44999
    410.59843 0.00180132 214.2574 414.3252
    401.26796 0.00184356 214.2721 391.80417
    369.61566 0.0020024 214.2868 371.83581
    373.91012 0.00198229 214.30148 354.29393
    363.51167 0.00204417 214.31616 339.02756
    316.87162 0.00236093 214.33083 325.85311
    312.88493 0.00239776 214.34549 314.55788
    308.51964 0.00242719 214.36014 304.93433
    294.15309 0.00251859 214.37478 296.77504
    302.43333 0.00243361 214.38941 289.87976
    307.29747 0.00241098 214.40403 284.05376
    278.4242 0.002705 214.41864 279.13442
    232.45437 0.00326991 214.43324 274.96875
    244.00221 0.00311069 214.44784 271.42771
    248.87906 0.00303287 214.46242 268.39988
    252.45189 0.00295249 214.477 265.79224
    279.33661 0.00269273 214.49156 263.5258
    284.3689 0.0026462 214.50612 261.53794
    291.42921 0.0026083 214.52067 259.77795
    298.15286 0.0025512 214.5352 258.20388
    249.94919 0.00305927 214.54973 256.78368
    249.74409 0.00304794 214.56425 255.49195
    240.36651 0.0031286 214.57876 254.30775
    246.65953 0.00307852 214.59326 253.21537
    235.77396 0.00323865 214.60775 252.21392
    255.58173 0.0029374 214.62223 251.26979
    266.10589 0.00281516 214.6367 250.38658
    246.63211 0.00304322 214.65117 249.5579
    264.15736 0.00281975 214.66562 248.77784
    274.0556 0.00269921 214.68006 248.04201
    235.78614 0.00313247 214.6945 247.34668
    220.67305 0.00332496 214.70892 246.68815
    225.92971 0.00326664 214.72334 246.06362
    233.64076 0.00314619 214.73774 245.47065
    232.30949 0.00320463 214.75214 244.90661
    241.24717 0.00307214 214.76653 244.3696
    236.89651 0.00307875 214.7809 243.85782
    254.55148 0.00287901 214.79527 243.36934
    260.81278 0.0027969 214.80963 242.90269
    256.07303 0.00284873 214.82398 242.45658
    251.97733 0.00294397 214.83832 242.02947
    220.00125 0.00339812 214.85265 241.6203
    250.58543 0.00295289 214.86697 241.22793
    274.57241 0.00267199 214.88128 240.85144
    249.61471 0.0029497 214.89558 240.48975
    224.04465 0.00329936 214.90987 240.14202
    238.66056 0.0031565 214.92415 239.80755
    263.02187 0.00283715 214.93843 239.48547
    262.46373 0.00280038 214.95269 239.17512
    257.6402 0.00286122 214.96694 238.87594
    257.10652 0.00286814 214.98119 238.58723
    229.56964 0.00320418 214.99542 238.30846
    226.83069 0.0032523 215.00965 238.03918
    260.35692 0.00281933 215.02386 237.77882
    255.29746 0.00291005 215.03807 237.52695
    243.51274 0.0030875 215.05226 237.28322
    241.92601 0.00307974 215.06645 237.04714
    227.72163 0.00329003 215.08063 236.81837
    225.32709 0.00332988 215.0948 236.59663
    231.62202 0.00325971 215.10895 236.38149
    228.36822 0.00329568 215.1231 236.17273
    263.06801 0.00284517 215.13724 235.97005
    243.33534 0.00307105 215.15137 235.77314
    221.5294 0.00340206 215.16549 235.58175
    237.5902 0.00316866 215.1796 235.39568
    238.99516 0.00314105 215.1937 235.21471
    234.54956 0.00321437 215.20779 235.03859
    220.05407 0.00339411 215.22187 234.86713
    215.06611 0.00349708 215.23594 234.70017
    215.93358 0.00349647 215.25 234.5375
    251.03588 0.00300333 215.26405 234.37895
    256.75583 0.00290005 215.27809 234.22439
    246.72038 0.00306564 215.29212 234.07364
    226.23039 0.00335487 215.30615 233.92655
    231.31725 0.00329003 215.32016 233.78303
    259.0504 0.00294151 215.33416 233.6429
    232.31496 0.00323858 215.34815 233.50605
    230.3072 0.00327628 215.36214 233.37238
    227.27981 0.0032862 215.37611 233.24177
    234.47489 0.00315641 215.39007 233.11409
    264.44624 0.00280219 215.40403 232.98929
    234.24456 0.00318303 215.41797 232.86723
    233.00407 0.00316401 215.43191 232.74783
    222.06982 0.00331736 215.44583 232.63102
    234.62815 0.00315383 215.45975 232.51669
    240.95464 0.00308812 215.47365 232.40478
    223.49244 0.00333 215.48755 232.29522
    235.71945 0.00312226 215.50143 232.18792
    234.54797 0.00314225 215.51531 232.08279
    215.79531 0.00342973 215.52917 231.97981
    240.81337 0.00309094 215.54303 231.87889
    251.58503 0.00296445 215.55688 231.77998
    230.7224 0.00323585 215.57071 231.683
    249.34093 0.0029539 215.58454 231.58793
    246.96827 0.00300211 215.59836 231.49469
    253.50559 0.00294473 215.61216 231.40323
    244.63475 0.00303001 215.62596 231.31351
    227.35752 0.00327127 215.63975 231.22548
    228.32547 0.00326644 215.65352 231.13908
    257.14432 0.00289742 215.66729 231.05428
    247.08815 0.00298982 215.68105 230.97105
    244.98566 0.00301541 215.69479 230.88931
    225.83316 0.00328152 215.70853 230.80907
    243.0952 0.00307133 215.72226 230.73026
    252.50973 0.00294992 215.73598 230.65285
    230.96523 0.00323662 215.74969 230.5768
    240.19522 0.00313278 215.76338 230.5021
    223.86887 0.00333652 215.77707 230.42868
    242.06553 0.00313254 215.79075 230.35654
    248.57775 0.00303092 215.80442 230.28563
    225.28248 0.00329385 215.81808 230.21595
    235.08403 0.00316477 215.83172 230.14744
    230.48259 0.00324789 215.84536 230.08009
    214.40268 0.00350552 215.85899 230.01386
    248.06395 0.00306699 215.87261 229.94873
    250.5644 0.00304074 215.88622 229.88468
    224.62496 0.00334917 215.89981 229.82169
    207.33691 0.00362758 215.9134 229.75972
    222.66355 0.00337242 215.92698 229.69877
    239.3686 0.00316304 215.94055 229.63881
    231.68984 0.00327872 215.95411 229.5798
    234.44852 0.00321127 215.96766 229.52174
    248.63893 0.00301855 215.98119 229.46462
    243.51401 0.00311594 215.99472 229.40839
    219.15111 0.00345358 216.00824 229.35305
    217.72977 0.00352222 216.02175 229.29859
    238.68782 0.00315464 216.03525 229.24498
    235.88432 0.00312527 216.04873 229.1922
    234.67544 0.00314501 216.06221 229.14025
    242.04202 0.00307414 216.07568 229.08909
    247.82942 0.00299169 216.08914 229.03873
    215.08314 0.0034219 216.10259 228.98914
    221.38986 0.00328199 216.11602 228.94031
    231.96119 0.00310857 216.12945 228.89222
    221.89146 0.0033018 216.14287 228.84486
    227.2661 0.00325924 216.15628 228.79822
    234.09959 0.00315887 216.16967 228.75229
    236.33176 0.0030977 216.18306 228.70705
    234.51187 0.0030956 216.19644 228.66248
    229.39034 0.00318278 216.2098 228.61858
    247.11616 0.00301062 216.22316 228.57533
    222.94269 0.00331519 216.23651 228.53273
    232.34577 0.00317203 216.24984 228.49076
    268.30103 0.00274767 216.26317 228.44942
    259.63924 0.00282358 216.27649 228.40869
    233.46623 0.0031463 216.28979 228.36855
    216.05233 0.00341562 216.30309 228.329
    240.64399 0.00308791 216.31637 228.29005
    250.20702 0.00299099 216.32965 228.25165
    236.04216 0.00314842 216.34292 228.21382
    229.85896 0.00324162 216.35617 228.17655
    245.77344 0.00299944 216.36942 228.13981
    246.90662 0.00302451 216.38265 228.10362
    238.34907 0.0031584 216.39587 228.06794
    250.17067 0.00298606 216.40909 228.03857
    234.39179 0.00318315 216.42229 228.00394
    229.64318 0.00323846 216.43549 227.96981
    230.71057 0.00320873 216.44867 227.93616
    236.18515 0.00313233 216.46184 227.90301
    225.55162 0.00333864 216.47501 227.87033
    230.49833 0.0032319 216.48816 227.79392
    219.03993 0.00337213 216.5013 227.76225
    225.63881 0.00328057 216.51444 227.73104
    218.10302 0.00342759 216.52756 227.70028
    228.28036 0.00329695 216.54067 227.66997
    255.89242 0.00292433 216.55377 227.6401
    239.45153 0.00310946 216.56686 227.61066
    263.48615 0.00284094 216.57994 227.58164
    250.76523 0.00298296 216.59301 227.55305
    232.28811 0.00323405 216.60607 227.52487
    240.84648 0.00315094 216.61912 227.4971
    257.02802 0.00295694 216.63216 227.46973
    251.10262 0.00301003 216.64519 227.44277
    229.70556 0.00327031 216.65821 227.41618
    240.81281 0.00314384 216.67122 227.38999
    255.22955 0.00295689 216.68422 227.36418
    248.83036 0.00302936 216.69721 227.33875
    255.9294 0.00292923 216.71019 227.31368
    260.86292 0.00284659 216.72315 227.28898
    242.92124 0.00306931 216.73611 227.26465
    237.68153 0.00310475 216.74906 227.24067
    231.22223 0.00319522 216.76199 227.21704
    246.5787 0.00297853 216.77492 227.19376
    242.36365 0.00300189 216.78784 227.17082
    249.00582 0.00293836 216.80074 227.14822
    246.91711 0.00298756 216.81364 227.12595
    219.4821 0.00340134 216.82652 227.10402
    243.78055 0.00307437 216.8394 227.12534
    259.59802 0.00284428 216.85226 227.10409
    270.83504 0.00271487 216.86511 227.08316
    260.59702 0.00282094 216.87796 227.06254
    254.21048 0.00289921 216.89079 227.04223
    251.98245 0.00294045 216.90361 227.02222
    257.0845 0.0029114 216.91642 227.00252
    257.59871 0.00288142 216.92922 226.98312
    247.52162 0.00299066 216.94201 226.96401
    228.88038 0.00326742 216.95479 226.94519
    240.53187 0.00312045 216.96756 226.92667
    253.0909 0.00298695 216.98032 226.90842
    247.87116 0.00305182 216.99307 226.89046
    230.69158 0.00324769 217.00581 226.87278
    236.8172 0.00312501 217.01854 226.85537
    250.64571 0.00296077 217.03126 226.83824
    250.11013 0.00298105 217.04396 226.82136
    253.51486 0.00296685 217.05666 226.80477
    232.15365 0.00325701 217.06935 226.78843
    235.13752 0.00317855 217.08202 226.77235
    247.85988 0.00302052 217.09469 226.75653
    244.2265 0.00310508 217.10734 226.74096
    240.78428 0.00313134 217.11999 226.72564
    230.06754 0.00324733 217.13262 226.71057
    268.28972 0.0028021 217.14524 226.69575
    271.22324 0.00275094 217.15785 226.68117
    249.07151 0.003024 217.17046 226.66683
    257.9253 0.00290765 217.18305 226.65273
    263.28001 0.00284816 217.19563 226.63886
    283.26976 0.00264975 217.2082 226.62523
    248.04678 0.00304381 217.22076 226.61183
    257.6213 0.00293554 217.23331 226.59865
    264.08161 0.00286954 217.24585 226.5857
    234.72011 0.00321765 217.25838 226.57298
    228.19411 0.00334828 217.27089 226.56047
    245.661 0.00309098 217.2834 226.54818
    273.28126 0.00277292 217.2959 226.53611
    246.64943 0.00309847 217.30838 226.52425
    231.03756 0.00329374 217.32086 226.51261
    238.38284 0.00315264 217.33332 226.50117
    252.42599 0.00298916 217.34578 226.48994
    236.30156 0.00315918 217.35822 226.47891
    221.10796 0.00335743 217.37065 226.4681
    227.99254 0.00326403 217.38307 226.45748
    232.81242 0.00317292 217.39549 226.44706
    226.92592 0.00329972 217.40789 226.43684
    231.63974 0.00320456 217.42028 226.42681
    233.80911 0.00315392 217.43266 226.41698
    262.62504 0.00281048 217.44502 226.40734
    255.22398 0.0028819 217.45738 226.39789
    214.46876 0.00346662 217.46973 226.38863
    207.3386 0.0035779 217.48207 226.37955
    256.14406 0.0028565 217.49439 226.37066
    251.11402 0.00292685 217.50671 226.36195
    242.50657 0.00302588 217.51901 226.35342
    244.40035 0.00302381 217.53131 226.34507
    243.25888 0.0030546 217.54359 226.33691
    250.6579 0.00294445 217.55587 226.32891
    261.1026 0.00281837 217.56813 226.32109
    242.93649 0.00305103 217.58038 226.31344
    230.99561 0.00321011 217.59262 226.30597
    252.25838 0.00292631 217.60485 226.29866
    237.68474 0.0031441 217.61707 226.29152
    223.41735 0.00331417 217.62928 226.28455
    258.93515 0.00285249 217.64148 226.27774
    235.19962 0.00317716 217.65366 226.2711
    228.36348 0.00329277 217.66584 226.26462
    236.48226 0.00313021 217.678 226.2583
    240.71841 0.00308516 217.69016 226.25214
    247.26152 0.00300821 217.7023 226.24614
    230.93688 0.00322425 217.71444 226.24029
    242.37302 0.00309037 217.72656 226.2346
    235.27751 0.00321588 217.73867 226.22907
    246.17708 0.00303224 217.75077 226.22368
    264.96682 0.00281323 217.76286 226.21845
    253.03038 0.00294065 217.77494 226.21337
    238.9562 0.00312802 217.78701 226.20843
    261.06551 0.00288486 217.79907 226.20365
    264.06458 0.00284923 217.81112 226.19901
    260.31748 0.0029067 217.82315 226.19451
    251.63312 0.00297918 217.83518 226.19016
    267.63063 0.00279227 217.84719 226.18596
    262.89465 0.00287137 217.8592 226.18189
    245.17328 0.00309235 217.87119 226.17796
    248.80231 0.00302847 217.88317 226.17418
    273.40836 0.00276611 217.89515 226.17053
    271.29522 0.00277021 217.90711 226.16702
    267.44416 0.00282002 217.91906 226.16364
    262.01989 0.00289561 217.931 226.16041
    242.18293 0.0031366 217.94292 226.1573
    241.40081 0.00309439 217.95484 226.15432
    254.1782 0.00291575 217.96675 226.15149
    251.98293 0.00293784 217.97864 226.14877
    247.52698 0.00300507 217.99053 226.16739
    244.94013 0.0030153 218.0024 226.16498
    243.89332 0.00299181 218.01427 226.16269
    251.20429 0.00295278 218.02612 226.16053
    240.03325 0.00308121 218.03796 226.1585
    247.13794 0.00296547 218.04979 226.15659
    249.15422 0.00295123 218.06161 226.1548
    241.04063 0.00307968 218.07342 226.15314
    236.31226 0.00315333 218.08522 226.1516
    244.06271 0.00303795 218.097 226.15018
    253.54743 0.00290447 218.10878 226.14888
    262.98307 0.00281649 218.12054 226.14771
    249.84659 0.0029713 218.1323 226.14665
    244.9507 0.00305914 218.14404 226.14571
    237.963 0.00315339 218.15577 226.14488
    270.92552 0.00276054 218.16749 226.14417
    267.31648 0.00277972 218.1792 226.14358
    254.26506 0.00293485 218.1909 226.1431
    244.58515 0.00302882 218.20259 226.14274
    243.44357 0.00306065 218.21427 226.14249
    258.6408 0.00287654 218.22594 226.14235
    264.20915 0.00280071 218.23759 226.14232
    262.52771 0.00283311 218.24924 226.1424
    276.80103 0.00267138 218.26087 226.1426
    265.3711 0.00280685 218.27249 226.1429
    262.81375 0.00284783 218.2841 226.14331
    257.086 0.00293174 218.29571 226.14383
    229.58469 0.00326051 218.3073 226.14446
    242.43752 0.00309935 218.31887 226.14519
    255.45753 0.00293505 218.33044 226.14603
    263.07129 0.00286544 218.342 226.14698
    256.76004 0.00295202 218.35354 226.14802
    253.93647 0.00297576 218.36508 226.14917
    265.82497 0.00281803 218.3766 226.15043
    255.56716 0.00295283 218.38812 226.15179
    266.71996 0.00279843 218.39962 226.15325
    268.03797 0.00279155 218.41111 226.15481
    260.39148 0.00290343 218.42259 226.15647
    246.95923 0.00304673 218.43406 226.15823
    237.47438 0.00316828 218.44551 226.16009
    236.86947 0.00318177 218.45696 226.16205
    226.82843 0.00333712 218.4684 226.16411
    249.41901 0.00305571 218.47982 226.16627
    264.83902 0.00287684 218.49123 226.16852
    300.64981 0.00251447 218.50264 226.17087
    272.30891 0.00279933 218.51403 226.17331
    245.63919 0.00307547 218.52541 226.17585
    244.84588 0.00303905 218.53678 226.17848
    265.289 0.00281425 218.54814 226.18121
    252.05878 0.00290653 218.55948 226.18404
    273.63185 0.00267833 218.57082 226.18695
    281.03672 0.00261506 218.58214 226.18997
    274.65421 0.00268617 218.59346 226.19307
    272.19943 0.00271554 218.60476 226.19626
    246.4423 0.00301377 218.61605 226.19954
    231.06265 0.00316505 218.62733 226.20292
    261.58974 0.00280231 218.6386 226.20638
    267.76063 0.00274206 218.64986 226.20994
    254.73653 0.00286042 218.66111 226.21358
    247.5177 0.00298806 218.67234 226.21732
    226.32842 0.00323669 218.68357 226.22114
    238.93433 0.00306046 218.69478 226.22505
    224.28906 0.00333197 218.70598 226.22905
    226.62522 0.00326341 218.71718 226.23313
    223.20369 0.00332568 218.72836 226.2373
    279.90381 0.00267279 218.73953 226.24156
    284.52489 0.00260413 218.75068 226.2459
    270.61174 0.00273582 218.76183 226.25033
    267.76889 0.00276459 218.77297 226.25485
    265.76596 0.00277753 218.78409 226.25945
    258.43389 0.00288551 218.7952 226.26413
    249.53767 0.00301398 218.80631 226.2689
    249.0816 0.00295787 218.8174 226.27375
    278.47048 0.00270353 218.82848 226.27868
    263.26362 0.00287615 218.83955 226.2837
    257.44904 0.00292414 218.8506 226.2888
    259.76006 0.00289913 218.86165 226.29398
    248.91496 0.00301602 218.87269 226.29924
    259.76968 0.00286393 218.88371 226.30459
    264.39648 0.00283322 218.89472 226.31001
    230.66071 0.00329403 218.90572 226.31552
    251.22764 0.00301988 218.91671 226.32111
    258.48435 0.0028957 218.92769 226.32678
    228.36557 0.00326903 218.93866 226.33252
    237.4637 0.00314454 218.94962 226.36445
    243.0593 0.00306248 218.96056 226.37038
    274.75619 0.00271384 218.9715 226.37639
    251.82075 0.00299879 218.98242 226.38248
    243.21811 0.0031146 218.99333 226.38865
    274.5674 0.00273784 219.00423 226.3949
    280.73868 0.0026994 219.01512 226.40123
    281.17548 0.00270121 219.026 226.40763
    272.77299 0.00275676 219.03687 226.41411
    236.87753 0.00320473 219.04772 226.42067
    256.90425 0.00294558 219.05857 226.4273
    261.57425 0.00288202 219.0694 226.43401
    236.28215 0.00321479 219.08022 226.4408
    244.57001 0.00307187 219.09103 226.44766
    244.93904 0.00304789 219.10183 226.4546
    264.25395 0.0028128 219.11262 226.46162
    278.02385 0.00265362 219.12339 226.46871
    254.44649 0.00288159 219.13416 226.47587
    285.79851 0.00257527 219.14491 226.50871
    266.30722 0.00277684 219.15566 226.51607
    231.4741 0.00322149 219.16639 226.52349
    237.60174 0.00310428 219.17711 226.531
    244.09331 0.0030012 219.18782 226.53858
    264.00425 0.00279076 219.19851 226.54623
    267.50098 0.00275998 219.2092 226.55396
    255.56072 0.00286813 219.21988 226.56176
    246.30042 0.00299379 219.23054 226.56963
    246.34325 0.00299575 219.24119 226.57758
    265.11372 0.00279022 219.25183 226.5856
    229.07598 0.00324006 219.26246 226.5937
    268.43793 0.00279868 219.27308 226.60186
    290.92604 0.00255156 219.28369 226.6101
    271.37122 0.00275478 219.29428 226.61841
    267.75804 0.00276961 219.30487 226.6268
    254.16186 0.00288988 219.31544 226.63526
    272.61477 0.0027278 219.326 226.64379
    276.20172 0.00270142 219.33655 226.65239
    271.70121 0.0027321 219.34709 226.66106
    268.20649 0.00277396 219.35762 226.66981
    277.10538 0.0026806 219.36813 226.67862
    261.9145 0.00283864 219.37864 226.68751
    243.63059 0.00305318 219.38913 226.69648
    235.3136 0.00314734 219.39961 226.70551
    247.0649 0.00304555 219.41008 226.71461
    240.75037 0.00313942 219.42054 226.72379
    252.59617 0.00298186 219.43099 226.73303
    261.43203 0.00285061 219.44143 226.74235
    264.37367 0.00282727 219.45185 226.75174
    259.45289 0.00287435 219.46227 226.76121
    272.31122 0.00274557 219.47267 226.77074
    261.57433 0.00285578 219.48306 226.78034
    232.54954 0.00323783 219.49344 226.79001
    253.24782 0.00297831 219.50381 226.79976
    249.98108 0.00301722 219.51416 226.80957
    255.30162 0.00296429 219.52451 226.81946
    266.35879 0.00283571 219.53484 226.82942
    255.39895 0.00291861 219.54516 226.83945
    284.77448 0.00264314 219.55547 226.84954
    285.33495 0.0026385 219.56577 226.85971
    258.11761 0.00296247 219.57606 226.86996
    248.30912 0.00306237 219.58634 226.88027
    253.63442 0.00296897 219.5966 226.89065
    241.6019 0.00307087 219.60686 226.90111
    257.87032 0.00289356 219.6171 226.91163
    263.50045 0.00283379 219.62733 226.92223
    259.18632 0.00285236 219.63755 226.9329
    249.21946 0.00296055 219.64776 226.94364
    265.99899 0.00275427 219.65795 226.95445
    267.62703 0.00276648 219.66814 226.96533
    264.85771 0.00278153 219.67831 226.97628
    266.74803 0.00275479 219.68847 226.9873
    255.28296 0.00286822 219.69862 226.9984
    239.53478 0.00303532 219.70876 227.00957
    266.89759 0.0027567 219.71889 227.02081
    263.32997 0.00279807 219.729 227.03211
    260.08006 0.00283593 219.73911 227.0435
    268.41565 0.00275792 219.7492 227.05495
    269.46185 0.00275441 219.75928 227.06648
    286.7672 0.00255022 219.76935 227.07807
    272.28432 0.00269585 219.77941 227.08975
    261.31865 0.00282907 219.78946 227.10149
    294.18967 0.00251604 219.79949 227.11331
    263.1833 0.00280123 219.80952 227.12519
    243.03992 0.00303523 219.81953 227.13715
    258.1238 0.00285411 219.82953 227.14919
    275.49102 0.00265168 219.83952 227.1613
    271.49999 0.00271475 219.8495 227.17348
    275.7015 0.00268899 219.85946 227.18574
    243.50967 0.00304965 219.86942 227.19807
    260.66629 0.00285571 219.87936 227.21047
    271.46646 0.00276248 219.88929 227.22295
    287.17693 0.00259719 219.89921 227.2355
    268.74864 0.00279929 219.90912 227.24813
    262.91392 0.00283728 219.91902 227.26083
    282.71661 0.00263593 219.9289 227.27361
    262.6883 0.00284193 219.93878 227.28646
    284.15483 0.00261566 219.94864 227.29939
    289.50248 0.00260446 219.95849 227.3124
    250.04368 0.00298484 219.96833 227.32548
    258.09426 0.00292735 219.97816 227.33864
    271.05107 0.00275752 219.98797 227.35188
    283.94739 0.00259764 219.99778 227.36519
    278.90156 0.002655 220.00757 227.37858
    281.97471 0.00267989 220.01735 227.39205
    269.21499 0.0028022 220.02712 227.4056
    281.21 0.00268439 220.03688 227.41922
    259.51496 0.00292805 220.04662 227.43293
    259.02576 0.00292479 220.05636 227.44671
    267.3602 0.00279977 220.06608 227.46058
    267.67429 0.00282183 220.07579 227.47453
    293.07716 0.00258082 220.08549 227.48855
    248.6882 0.00303011 220.09518 227.50266
    230.44305 0.00324185 220.10486 227.51685
    245.13747 0.00302768 220.11452 227.53112
    253.78733 0.00290553 220.12418 227.54548
    264.94153 0.00280993 220.13382 227.55991
    269.37785 0.00274778 220.14345 227.57444
    270.92181 0.00270725 220.15307 227.58904
    274.34865 0.0027092 220.16268 227.60373
    277.56286 0.00265499 220.17227 227.61851
    269.05564 0.00274551 220.18186 227.63337
    250.58942 0.00295244 220.19143 227.67841
    253.738 0.0029216 220.20099 227.69346
    278.00639 0.00263277 220.21054 227.70861
    284.87924 0.00257725 220.22007 227.72383
    238.70835 0.00308264 220.2296 227.73915
    266.18211 0.00277891 220.23911 227.75456
    252.89875 0.0029323 220.24862 227.77006
    246.49802 0.00301271 220.25811 227.78565
    264.83405 0.00278799 220.26759 227.80133
    283.11766 0.00263639 220.27705 227.8171
    265.17897 0.00281944 220.28651 227.83297
    270.11478 0.00275311 220.29595 227.84893
    260.36711 0.00286506 220.30538 227.86499
    269.22706 0.00275884 220.3148 227.88114
    267.39216 0.00272551 220.32421 227.89739
    271.83595 0.00270741 220.33361 227.91374
    269.57259 0.0027513 220.343 227.93018
    282.47519 0.00261045 220.35237 227.94673
    289.15215 0.00257264 220.36173 227.96338
    290.5463 0.00255918 220.37108 227.98013
    295.23726 0.00254159 220.38042 227.99698
    283.1058 0.00264388 220.38975 228.01394
    284.05532 0.00264148 220.39906 228.03099
    277.38293 0.00273394 220.40837 228.04816
    283.76869 0.00263169 220.41766 228.06543
    271.30859 0.00272298 220.42694 228.08282
    273.14625 0.00271229 220.43621 228.10031
    271.80644 0.00273042 220.44546 228.11791
    262.30642 0.00287244 220.45471 228.13563
    271.91705 0.00277776 220.46394 228.15346
    261.0282 0.00284299 220.47316 228.1714
    278.09664 0.00270635 220.48237 228.18946
    295.35164 0.0025635 220.49157 228.20764
    305.3005 0.00247109 220.50076 228.22594
    275.52776 0.00275093 220.50993 228.24436
    274.99635 0.00275218 220.5191 228.2629
    269.78257 0.00279147 220.52825 228.28157
    281.92701 0.00265396 220.53739 228.30036
    286.09391 0.00264025 220.54651 228.31928
    282.55325 0.00269457 220.55563 228.33833
    265.86743 0.00286341 220.56473 228.35752
    295.31218 0.00252653 220.57383 228.37683
    311.31375 0.0023981 220.58291 228.39628
    277.06079 0.00271109 220.59198 228.41587
    268.63753 0.00275685 220.60103 228.4356
    280.05001 0.0026204 220.61008 228.45547
    291.22125 0.0025629 220.61911 228.47665
    266.93561 0.00276069 220.62813 228.49681
    294.36415 0.00248946 220.63714 228.51713
    281.2969 0.00261823 220.64614 228.53759
    314.43146 0.00235433 220.65513 228.55821
    293.50983 0.00252776 220.6641 228.57899
    281.33254 0.0026008 220.67306 228.59993
    268.49802 0.00270301 220.68202 228.62103
    280.88648 0.00261617 220.69096 228.6423
    270.2212 0.00276868 220.69988 228.66373
    256.21823 0.00287104 220.7088 228.68534
    269.12269 0.00274874 220.7177 228.70712
    271.20606 0.00270236 220.72659 228.72909
    259.96851 0.00283394 220.73547 228.75123
    247.20898 0.00297979 220.74434 228.77357
    261.51909 0.00284292 220.7532 228.79609
    283.71247 0.00263453 220.76204 228.8188
    271.24316 0.00274575 220.77088 228.84172
    287.43908 0.00254899 220.7797 228.86484
    282.39053 0.00260108 220.78851 228.88816
    277.82325 0.00266161 220.79731 228.9117
    260.80535 0.00284905 220.80609 228.93545
    273.22348 0.00276203 220.81486 228.95943
    273.08727 0.0027182 220.82363 228.98363
    290.27037 0.00254433 220.83238 229.00807
    319.70649 0.00232405 220.84112 229.03274
    294.85536 0.00253311 220.84984 229.05766
    290.20074 0.00259364 220.85856 229.08282
    263.65132 0.00285096 220.86726 229.10824
    286.85424 0.00257837 220.87595 229.13393
    287.60717 0.00257429 220.88463 229.15988
    290.54306 0.00258194 220.8933 229.18612
    298.31592 0.00249563 220.90195 229.21263
    274.88319 0.00271718 220.9106 229.23944
    273.34307 0.00273698 220.91923 229.26655
    321.30421 0.00229394 220.92785 229.29396
    292.14762 0.00256671 220.93646 229.3217
    269.13595 0.00279051 220.94505 229.34976
    266.26001 0.00284443 220.95364 229.37816
    285.89004 0.00263425 220.96221 229.4069
    312.15544 0.00239313 220.97077 229.43663
    291.48348 0.0025629 220.97932 229.4661
    273.37279 0.002784 220.98785 229.49595
    258.81527 0.00291899 220.99638 229.52619
    273.2067 0.00276161 221.00489 229.55684
    262.71182 0.00287751 221.01339 229.5879
    281.05643 0.00264599 221.02188 229.61939
    275.81722 0.00265377 221.03036 229.65134
    285.7435 0.00258584 221.03883 229.68374
    294.3679 0.00249567 221.04728 229.71662
    268.11984 0.00273211 221.05572 229.75
    262.05072 0.00281744 221.06415 229.78389
    273.57928 0.00267207 221.07257 229.8183
    282.84721 0.0026066 221.08097 229.85327
    279.31045 0.0026409 221.08937 229.88881
    294.8324 0.00248926 221.09775 229.92495
    266.17448 0.00276541 221.10612 229.9617
    263.47716 0.00277611 221.11448 229.9991
    284.69559 0.00259569 221.12283 230.03716
    242.23167 0.00304198 221.13116 230.07591
    263.98684 0.00279299 221.13948 230.11538
    289.54016 0.00253824 221.14779 230.15561
    286.59717 0.00257586 221.15609 230.19663
    314.31438 0.00233041 221.16438 230.23846
    316.05166 0.00232858 221.17265 230.28114
    328.14286 0.00226299 221.18092 230.32472
    313.30403 0.00238783 221.18917 230.36924
    299.31939 0.00247122 221.19741 230.41471
    300.14437 0.00246326 221.20563 230.46122
    316.84865 0.00231594 221.21385 230.5088
    295.07051 0.00252214 221.22205 230.5575
    271.21494 0.0027443 221.23024 230.60737
    290.80585 0.00252753 221.23842 230.65848
    309.06518 0.00239514 221.24659 230.71086
    301.00847 0.00246969 221.25475 230.76463
    300.14029 0.00247112 221.26289 230.81982
    268.78206 0.00276269 221.27102 230.87653
    272.55053 0.00274496 221.27914 230.93482
    284.32751 0.0026168 221.28725 230.99479
    300.89068 0.0024764 221.29535 231.0565
    291.24553 0.00255501 221.30343 231.12011
    290.24183 0.00258506 221.3115 231.18569
    289.22658 0.00259686 221.31956 231.25336
    284.80556 0.00263228 221.32761 231.32324
    285.57761 0.00265183 221.33564 231.39547
    296.6604 0.00255793 221.34367 231.47016
    289.66603 0.00257918 221.35168 231.54753
    287.85197 0.00259085 221.35968 231.62772
    290.44627 0.00260511 221.36767 231.71091
    273.44573 0.00276887 221.37564 231.7973
    288.67991 0.00265158 221.38361 231.88713
    289.65203 0.00261198 221.39156 231.98064
    294.71635 0.00255975 221.3995 232.07806
    299.72797 0.00254365 221.40743 232.17979
    279.29859 0.00269123 221.41534 232.28613
    290.58823 0.00257188 221.42325 232.3975
    274.48209 0.0027208 221.43114 232.51435
    307.54462 0.00241338 221.43902 232.63726
    287.52855 0.00257143 221.44689 232.76679
    291.30256 0.00252936 221.45475 232.90386
    298.91209 0.00245282 221.46259 233.04936
    292.69394 0.00249786 221.47042 233.20442
    301.83117 0.00243042 221.47824 233.37045
    282.69617 0.0025753 221.48605 233.54918
    274.72757 0.00265933 221.49385 233.7426
    279.00328 0.00264128 221.50163 233.95352
    300.48624 0.00246378 221.5094 234.185
    285.27857 0.00258512 221.51716 234.4409
    295.52806 0.00246263 221.52491 234.7259
    306.59245 0.00239444 221.53265 235.04565
    311.09316 0.00238743 221.54037 235.40664
    287.46596 0.00259289 221.54808 235.81723
    276.39287 0.00268721 221.55578 236.28655
    308.1784 0.00239184 221.56347 236.82538
    329.10658 0.00224423 221.57115 237.44607
    301.39974 0.00245693 221.57881 238.16256
    297.8125 0.00251077 221.58646 238.99035
    291.38454 0.00251572 221.5941 239.94582
    273.52561 0.00270645 221.60173 241.04838
    318.41586 0.00232355 221.60934 242.31682
    287.33271 0.00259578 221.61695 243.77106
    281.68855 0.00264813 221.62454 245.43117
    299.73968 0.0024783 221.63212 247.31673
    300.56639 0.00247474 221.63969 249.44473
    304.77186 0.00244696 221.64724 251.83911
    334.7056 0.00220865 221.65478 254.50189
    303.9056 0.00242998 221.66232 257.44758
    301.5378 0.00247935 221.66984 260.68075
    308.01478 0.00244794 221.67734 264.20119
    319.52237 0.00236254 221.68484 267.99618
    316.90392 0.00236121 221.69232 272.05547
    340.06824 0.00218778 221.69979 276.35219
    334.76646 0.00223088 221.70725 280.85208
    331.79125 0.00226169 221.7147 285.51038
    331.27739 0.00225842 221.72213 290.27094
    336.64119 0.00222041 221.72956 295.06241
    355.1429 0.002111 221.73697 299.80924
    357.80357 0.0020917 221.74436 304.41386
    389.98469 0.00192422 221.75175 308.76888
    375.98304 0.00201191 221.75913 312.75644
    357.32333 0.00209268 221.76649 316.25233
    386.94065 0.00193372 221.77384 319.13314
    373.11895 0.00199467 221.78118 321.28463
    377.35069 0.00198226 221.7885 322.61783
    395.61077 0.00191161 221.79582 323.07099
    387.22217 0.00194913 221.80312 322.62432
    394.76677 0.00191163 221.81041 321.30028
    377.43953 0.00197262 221.81769 319.16083
    381.67054 0.00193885 221.82495 316.30131
    388.12054 0.00189981 221.83221 312.83221
    375.16394 0.00196589 221.83945 308.87884
    354.2509 0.00207782 221.84668 304.56513
    362.21613 0.00203514 221.85389 300.00847
    340.74461 0.00215083 221.8611 295.31554
    328.85073 0.00223461 221.86829 290.58313
    330.95996 0.002217 221.87547 285.88601
    324.47168 0.00226382 221.88264 281.29479
    330.78651 0.00221932 221.8898 276.86496
    324.54961 0.00226719 221.89694 272.6406
    333.06539 0.00221084 221.90408 268.65541
    302.35911 0.00242231 221.9112 264.93571
    324.18363 0.00227641 221.91831 261.49238
    347.42914 0.00212683 221.9254 258.33551
    335.15491 0.00221362 221.93249 255.46606
    297.29972 0.00248039 221.93956 252.87912
    298.9852 0.00247119 221.94662 250.56501
    300.94124 0.00245548 221.95367 248.51016
    315.43717 0.00236147 221.9607 246.69918
    325.91382 0.00227627 221.96773 245.11136
    322.05965 0.00230814 221.97474 243.72831
    310.58017 0.00237655 221.98174 242.52994
    304.32597 0.00241893 221.98872 241.49634
    302.51728 0.00245451 221.9957 240.60826
    317.35056 0.00236328 222.00266 239.84794
    294.99477 0.00254469 222.00961 239.1975
    304.63987 0.00247207 222.01655 238.64206
    307.09278 0.00243109 222.02348 238.16778
    312.43314 0.00238733 222.03039 237.7624
    284.77974 0.00261032 222.0373 237.41525
    293.33704 0.00256701 222.04419 237.13059
    324.12961 0.00230178 222.05106 236.87351
    296.45819 0.00248763 222.05793 236.65089
    280.14826 0.00265422 222.06478 236.45716
    289.559 0.00259383 222.07162 236.28767
    285.2691 0.00260403 222.07845 236.13864
    288.81316 0.00256058 222.08527 236.00703
    277.28616 0.00271976 222.09208 235.89006
    253.94097 0.00295433 222.09887 235.78577
    266.59665 0.00280038 222.10565 235.69246
    289.94396 0.00259253 222.11242 235.60873
    308.5929 0.00245705 222.11918 235.53347
    317.03322 0.00241266 222.12592 235.46575
    324.22151 0.00233967 222.13265 235.40484
    319.8725 0.00236839 222.13937 235.34999
    299.36973 0.00253377 222.14608 235.30071
    294.90446 0.00255389 222.15278 235.25654
    287.33138 0.0026153 222.15946 235.21707
    303.2967 0.00246369 222.16613 235.18198
    317.7221 0.00233701 222.17279 235.15099
    287.98193 0.00255318 222.17944 235.12373
    305.16942 0.0024144 222.18607 235.10003
    311.43189 0.00237462 222.1927 235.07965
    326.72101 0.00225261 222.19931 235.06238
    310.14697 0.00235533 222.2059 235.04806
    291.68505 0.00246781 222.21249 235.03655
    280.18175 0.00262119 222.21906 235.02763
    260.12177 0.00285155 222.22563 235.0212
    305.45661 0.00241701 222.23218 235.01712
    322.4138 0.00226908 222.23871 235.01525
    308.57069 0.00236401 222.24524 235.01552
    312.21399 0.00235055 222.25175 235.01783
    291.70192 0.00253612 222.25825 235.02202
    271.28866 0.00273415 222.26474 235.02806
    310.74975 0.00240906 222.27122 235.03584
    317.91257 0.00232771 222.27768 235.04528
    301.69323 0.00244109 222.28414 235.05633
    319.52919 0.00231557 222.29058 235.06891
    317.16167 0.00232095 222.297 235.08297
    295.60645 0.0025016 222.30342 235.09842
    293.28133 0.0025411 222.30982 235.11523
    284.23131 0.00265093 222.31621 235.13334
    293.60458 0.00251645 222.32259 235.15269
    281.61777 0.00262548 222.32896 235.17327
    303.05856 0.00245339 222.33531 235.19502
    292.94474 0.00255418 222.34166 235.21789
    305.40205 0.00245068 222.34799 235.24186
    301.77227 0.00246135 222.35431 235.26688
    298.79983 0.00246441 222.36061 235.29291
    312.58645 0.00238544 222.36691 235.31995
    301.79219 0.00247515 222.37319 235.34797
    289.38319 0.0025781 222.37946 235.37692
    293.46577 0.00256398 222.38571 235.40678
    307.04858 0.00242233 222.39196 235.43754
    291.52922 0.00254761 222.39819 235.46917
    309.4588 0.00242389 222.40441 235.50163
    339.15845 0.00219098 222.41062 235.53495
    312.58889 0.00240143 222.41682 235.5736
    309.36749 0.00242284 222.423 235.60853
    302.84053 0.00247665 222.42917 235.64423
    298.14109 0.00255263 222.43533 235.68068
    309.94798 0.00245079 222.44148 235.7179
    309.88634 0.00244347 222.44761 235.75586
    291.39266 0.00263118 222.45374 235.79456
    302.5052 0.00248439 222.45985 235.83396
    305.60433 0.00246692 222.46594 235.87408
    272.05772 0.00276137 222.47203 235.91489
    287.78073 0.00261179 222.4781 235.95637
    310.69333 0.00240481 222.48417 235.99855
    292.55176 0.00254852 222.49022 236.04141
    306.32124 0.00237506 222.49625 236.08493
    301.52969 0.00243486 222.50228 236.12912
    312.64761 0.00236175 222.50829 236.17396
    312.78671 0.00233071 222.51429 236.21942
    312.91666 0.00234183 222.52028 236.26556
    300.39948 0.0024461 222.52626 236.31234
    296.50808 0.00246907 222.53222 236.35975
    325.34815 0.00226531 222.53817 236.4078
    320.54543 0.00227423 222.54411 236.45648
    314.95815 0.00232677 222.55004 236.50579
    299.41819 0.00245759 222.55595 236.55571
    313.5698 0.00234962 222.56186 236.60628
    299.47848 0.00243406 222.56775 236.65746
    315.72977 0.00232579 222.57362 236.70928
    285.02147 0.00257846 222.57949 236.76172
    268.00991 0.00275232 222.58534 236.81476
    284.55918 0.00260217 222.59119 236.86845
    301.1538 0.00246549 222.59701 236.92277
    279.93627 0.00265055 222.60283 236.97771
    312.5145 0.00238011 222.60864 237.03328
    315.27122 0.00236382 222.61443 237.08948
    309.5684 0.00241748 222.62021 237.14631
    305.43652 0.0024112 222.62598 237.20377
    320.34089 0.00231178 222.63173 237.26187
    322.86608 0.00230974 222.63748 237.32061
    312.97261 0.0023934 222.64321 237.38
    324.02434 0.00229072 222.64893 237.44004
    304.64037 0.00247405 222.65463 237.50073
    280.77715 0.00264513 222.66033 237.56205
    299.92576 0.00248267 222.66601 237.62405
    337.47069 0.00220462 222.67168 237.68672
    312.66586 0.00238092 222.67734 237.75005
    329.3925 0.00227902 222.68298 237.81406
    330.76064 0.00226668 222.68862 237.87875
    319.31134 0.0023259 222.69424 237.94413
    303.15474 0.00246558 222.69985 238.01018
    282.82999 0.00261818 222.70544 238.07696
    304.20918 0.00243995 222.71103 238.14442
    313.08471 0.00238992 222.7166 238.21261
    318.32607 0.00235265 222.72216 238.28152
    326.16146 0.00229441 222.72771 238.35114
    294.45644 0.00254537 222.73324 238.42152
    280.37243 0.00268723 222.73877 238.49264
    309.81969 0.00242792 222.74428 238.56452
    311.08608 0.00242943 222.74977 238.63715
    318.24061 0.00235068 222.75526 238.71056
    327.55861 0.00228613 222.76073 238.78476
    308.66157 0.00245047 222.7662 238.85972
    318.15674 0.00234623 222.77165 238.93551
    299.73284 0.00248237 222.77708 239.01211
    279.34251 0.00265064 222.78251 239.08953
    276.35791 0.00265885 222.78792 239.1678
    282.847 0.00260321 222.79332 239.24692
    324.23127 0.00226472 222.79871 239.32687
    307.75672 0.00237183 222.80408 239.40773
    343.1735 0.00215675 222.80945 239.48947
    318.97581 0.00229088 222.8148 239.57209
    302.97178 0.00241005 222.82014 239.66001
    292.20062 0.00249681 222.82546 239.7445
    290.99581 0.00252652 222.83078 239.82992
    306.1757 0.00238888 222.83608 239.91632
    325.24108 0.00225285 222.84137 240.00371
    322.48403 0.0022724 222.84665 240.09206
    336.56241 0.0021753 222.85191 240.18145
    342.03904 0.00216128 222.85717 240.27187
    298.62628 0.0024756 222.86241 240.36332
    310.00729 0.00240382 222.86764 240.45585
    282.23857 0.00264451 222.87285 240.54948
    302.28459 0.00245924 222.87806 240.64421
    332.49035 0.00224083 222.88325 240.74007
    304.702 0.00244421 222.88843 240.83709
    299.42641 0.00248335 222.89359 240.93528
    298.09655 0.00249135 222.89875 241.03465
    300.84674 0.00246659 222.90389 241.13527
    292.6614 0.00253013 222.90902 241.23712
    322.3605 0.00233255 222.91414 241.34026
    324.17252 0.00232866 222.91925 241.4447
    333.61036 0.00222912 222.92434 241.55048
    302.60484 0.00244603 222.92942 241.65759
    305.6183 0.00244131 222.93449 241.76612
    316.12729 0.00233776 222.93954 241.87607
    326.30587 0.00227167 222.94459 241.98744
    309.96281 0.00239448 222.94962 242.10033
    342.7206 0.00217509 222.95464 242.21475
    328.54666 0.0022826 222.95965 242.33069
    309.78158 0.00240199 222.96464 242.44826
    313.82238 0.00237471 222.96963 242.56747
    323.52589 0.00231143 222.9746 242.68833
    335.44959 0.00222826 222.97955 242.81093
    352.15129 0.00212759 222.9845 242.93531
    322.78868 0.00231819 222.98943 243.06146
    315.87688 0.00236911 222.99436 243.1951
    291.96717 0.00259245 222.99926 243.32505
    304.73364 0.00249367 223.00416 243.45693
    293.79128 0.00257802 223.00905 243.59085
    330.75121 0.00229931 223.01392 243.72685
    336.95776 0.00223272 223.01878 243.86497
    332.11742 0.00224729 223.02362 244.00525
    306.93339 0.00243222 223.02846 244.14783
    318.8949 0.00233984 223.03328 244.29269
    326.74628 0.00227841 223.03809 244.43997
    342.46382 0.00215211 223.04289 244.58972
    340.08287 0.00215113 223.04768 244.74201
    323.20879 0.00228119 223.05245 244.89689
    318.43213 0.00230305 223.05721 245.05452
    323.13292 0.00227824 223.06196 245.21494
    313.33657 0.00236516 223.0667 245.30089
    317.58794 0.00230854 223.07142 245.46726
    321.14249 0.00228852 223.07614 245.63671
    333.61639 0.00220718 223.08084 245.80932
    309.43397 0.0023839 223.08552 245.98527
    334.63319 0.00222666 223.0902 246.16464
    317.36562 0.0023467 223.09486 246.34749
    303.26128 0.00242871 223.09951 246.53408
    311.14051 0.00234644 223.10415 246.72449
    312.0776 0.00238841 223.10878 246.91881
    343.02933 0.00216125 223.11339 247.11728
    319.072 0.00231978 223.11799 247.32002
    320.34625 0.0022929 223.12258 247.52714
    349.01254 0.00211153 223.12716 247.73893
    323.864 0.00228981 223.13172 247.95554
    344.48309 0.00215312 223.13628 248.17717
    333.7453 0.00222918 223.14082 248.40397
    315.19671 0.00236702 223.14534 248.63627
    340.91661 0.00218238 223.14986 248.87419
    323.20183 0.00231119 223.15436 249.1181
    308.99137 0.00243621 223.15885 249.36824
    304.90165 0.00245826 223.16333 249.62489
    309.00749 0.00240445 223.1678 249.88829
    348.49885 0.00213405 223.17225 250.15886
    329.14434 0.0022749 223.17669 250.43692
    324.3751 0.0022952 223.18112 250.72269
    351.13037 0.00214358 223.18554 251.01682
    362.86463 0.00206718 223.18994 251.31962
    310.02828 0.00241668 223.19434 251.62612
    324.59953 0.00229936 223.19872 251.94764
    341.47796 0.00218735 223.20308 252.2793
    341.82342 0.00219273 223.20744 252.62149
    313.03837 0.00240681 223.21178 252.97513
    320.3363 0.00235262 223.21611 253.34076
    323.83688 0.00231057 223.22043 253.71904
    342.07066 0.00218941 223.22474 254.11087
    334.59411 0.00223911 223.22903 254.5171
    321.20315 0.00232926 223.23331 254.93854
    321.1336 0.00236576 223.23758 255.37661
    339.95269 0.00223586 223.24184 255.83245
    349.03994 0.0021606 223.24608 256.30747
    308.06281 0.00244306 223.25032 256.80328
    334.68627 0.00225694 223.25454 257.32193
    333.43295 0.00222849 223.25874 257.86538
    345.74087 0.00213952 223.26294 258.43677
    349.29805 0.00212863 223.26712 259.03915
    329.35327 0.00222731 223.27129 259.67634
    319.77643 0.00230262 223.27545 260.3529
    358.21609 0.00205341 223.2796 261.07455
    338.29656 0.00217286 223.28373 261.84798
    344.26798 0.0021475 223.28785 262.68087
    345.9105 0.00211895 223.29196 263.58389
    326.81067 0.00222307 223.29606 264.56836
    351.47124 0.00208986 223.30014 265.64828
    362.2504 0.00203763 223.30422 266.84041
    330.97093 0.00222809 223.30828 268.16437
    365.47473 0.00201718 223.31232 269.64231
    363.65295 0.00202022 223.31636 271.30264
    373.80494 0.0019735 223.32038 273.1754
    383.804 0.00193419 223.32439 275.29565
    358.73845 0.00206093 223.32839 277.70316
    350.72963 0.00211584 223.33238 280.44214
    361.16957 0.00205129 223.33635 283.55939
    358.50374 0.00206001 223.34031 287.21993
    371.89384 0.00199516 223.34426 291.26217
    363.87342 0.00201654 223.3482 295.85434
    371.33314 0.00199847 223.35212 301.05847
    426.78652 0.00175001 223.35604 306.93763
    378.55584 0.00196258 223.35994 313.54996
    388.25647 0.00190297 223.36382 320.96318
    445.24137 0.00166728 223.3677 329.22912
    447.80572 0.00167093 223.37156 338.39648
    431.25773 0.00174374 223.37541 348.50481
    414.92749 0.00181538 223.37925 359.58207
    439.48834 0.00167326 223.38308 371.64181
    419.76109 0.00175354 223.38689 384.67243
    440.61004 0.00167792 223.39069 398.66686
    438.57088 0.00168618 223.39448 413.57278
    431.74906 0.00173664 223.39826 429.32096
    447.52755 0.00167352 223.40202 445.81564
    508.743 0.00145347 223.40578 462.93199
    531.51727 0.00140184 223.40951 480.50303
    574.41248 0.00130412 223.41324 498.3605
    573.66891 0.00131625 223.41696 516.30635
    559.21177 0.00135307 223.42066 534.00189
    590.77733 0.0012722 223.42435 551.18489
    604.78819 0.00123383 223.42803 567.51931
    585.11276 0.00128377 223.4317 582.63063
    584.56663 0.00129041 223.43535 596.15215
    597.596 0.00126723 223.43899 607.68765
    607.78278 0.00125293 223.44262 616.87219
    640.17496 0.0011733 223.44624 623.39071
    646.70621 0.0011529 223.44984 627.0078
    642.68047 0.00115848 223.45343 627.5916
    675.13463 0.00109585 223.45701 625.13175
    675.03444 0.00110271 223.46058 619.73206
    617.70897 0.00119115 223.46414 611.60866
    648.86452 0.00112377 223.46768 601.06178
    633.51051 0.00115863 223.47121 588.44854
    611.56183 0.00120257 223.47473 574.15342
    620.06462 0.00118022 223.47823 558.57374
    579.78182 0.0012727 223.48173 542.06152
    547.11323 0.00133152 223.48521 524.96938
    519.53175 0.00141052 223.48868 507.60587
    491.08357 0.00149786 223.49213 490.24235
    484.95443 0.00152129 223.49558 473.11251
    471.272 0.00155169 223.49901 456.42415
    514.94043 0.00145124 223.50243 440.32016
    464.06053 0.00159031 223.50584 424.94281
    447.71134 0.00164499 223.50923 410.39445
    442.38896 0.00165839 223.51261 396.75048
    458.78662 0.00160059 223.51599 384.06113
    402.20485 0.00185603 223.51934 372.36137
    399.84514 0.00186541 223.52269 361.64432
    424.62606 0.00172096 223.52602 351.9083
    420.93599 0.00176806 223.52934 343.12878
    451.24617 0.0016598 223.53265 335.26908
    424.37364 0.00174845 223.53595 328.28304
    399.41007 0.00189293 223.53923 322.12082
    433.01221 0.0017174 223.54251 316.71575
    406.23176 0.00183097 223.54577 312.01106
    409.3681 0.00183608 223.54901 307.9443
    414.35466 0.00180305 223.55225 304.45361
    409.12093 0.00182993 223.55547 301.47941
    377.4495 0.00200176 223.55868 298.96462
    363.75521 0.00205355 223.56188 296.85732
    371.64497 0.00199724 223.56507 295.10521
    377.56223 0.00198123 223.56824 293.66534
    405.8157 0.00183404 223.5714 292.4973
    399.14308 0.00188212 223.57455 291.56556
    414.69697 0.00181594 223.57769 290.83851
    385.21619 0.00192789 223.58081 290.2893
    363.53472 0.00207993 223.58392 289.89275
    381.56342 0.00198353 223.58702 289.62943
    403.66141 0.00187547 223.59011 289.48157
    388.92515 0.00195904 223.59319 289.43461
    367.54056 0.00205297 223.59625 289.47574
    391.06036 0.00192066 223.5993 289.59455
    377.23384 0.00200735 223.60234 289.78076
    373.97943 0.00203196 223.60536 290.02744
    361.99446 0.00210425 223.60838 290.32741
    380.09958 0.00199949 223.61138 290.67444
    412.02159 0.00180188 223.61437 291.06342
    391.32767 0.00189052 223.61734 291.48951
    368.33216 0.00202262 223.62031 291.94726
    355.8737 0.00207925 223.62326 292.43323
    366.43373 0.00200847 223.6262 292.9429
    417.48123 0.00177569 223.62913 293.47199
    383.71433 0.00192225 223.63204 294.0168
    379.85105 0.00194955 223.63495 294.57313
    397.67818 0.00185849 223.63784 295.13698
    377.96161 0.00193647 223.64072 295.70416
    347.87569 0.00211801 223.64358 296.27115
    344.47008 0.00213423 223.64644 296.83381
    371.31086 0.00197741 223.64928 297.38894
    395.77438 0.00187836 223.65211 297.93311
    383.74659 0.00193067 223.65492 298.46339
    361.56826 0.00204726 223.65773 298.97741
    393.32389 0.00188938 223.66052 299.47342
    408.68495 0.00178129 223.6633 299.94998
    381.93033 0.00191951 223.66607 300.40704
    365.24016 0.00202695 223.66882 300.84461
    398.80995 0.00185877 223.67157 301.2637
    384.5267 0.00193749 223.6743 301.66563
    371.25294 0.00197222 223.67702 302.05268
    381.53704 0.00192352 223.67972 302.42735
    386.03766 0.00193629 223.68242 302.79239
    402.03279 0.0018453 223.6851 303.1514
    378.72178 0.00195506 223.68777 303.50759
    379.6859 0.00197603 223.69043 303.86417
    355.01037 0.00209816 223.69307 304.22467
    365.08099 0.00204656 223.6957 304.59236
    376.84299 0.00198574 223.69832 304.97024
    360.05611 0.00208343 223.70093 305.36187
    364.24813 0.00206337 223.70353 305.76993
    405.44391 0.00184174 223.70611 306.19695
    377.66249 0.00195033 223.70868 306.64608
    359.31846 0.00207557 223.71124 307.11913
    377.54845 0.00197031 223.71379 307.61826
    360.3662 0.00206136 223.71632 308.14609
    376.14168 0.00199493 223.71884 308.71509
    380.07842 0.0019684 223.72135 309.30515
    393.26217 0.00190014 223.72385 309.92936
    399.41762 0.00189149 223.72634 310.58863
    416.20307 0.00182654 223.72881 311.28419
    411.88602 0.00183476 223.73127 312.01795
    378.26133 0.00200449 223.73372 312.79075
    377.81299 0.0019924 223.73615 313.60373
    370.37405 0.00202636 223.73858 314.45756
    388.3088 0.00194231 223.74099 315.35362
    390.36478 0.00191654 223.74339 316.29255
    375.21307 0.00200277 223.74578 317.27485
    395.27445 0.00191433 223.74815 318.30194
    370.57112 0.00200088 223.75051 319.37429
    395.90803 0.00188457 223.75286 320.49224
    410.45904 0.00179522 223.7552 321.65718
    403.50836 0.00181296 223.75753 322.86952
    410.65019 0.001804 223.75984 324.1297
    421.29343 0.00174466 223.76214 325.43928
    431.74452 0.00168766 223.76443 326.79874
    405.14858 0.00181892 223.76671 328.20849
    446.62775 0.00166679 223.76897 329.67055
    398.42886 0.00183724 223.77122 331.18539
    393.64794 0.0018917 223.77346 332.75386
    385.52476 0.00190921 223.77569 334.37806
    382.86314 0.0019083 223.7779 336.05899
    399.97844 0.00184647 223.78011 337.79754
    420.26271 0.00177176 223.7823 339.59667
    411.82966 0.00180763 223.78448 341.45754
    389.67607 0.00189606 223.78664 343.38218
    396.17289 0.00186692 223.7888 345.37233
    384.94457 0.00193579 223.79094 347.43143
    391.17444 0.00191444 223.79307 349.56166
    409.71403 0.00181644 223.79518 351.76508
    425.43533 0.00174378 223.79729 354.04657
    422.03292 0.00175004 223.79938 356.40892
    403.34513 0.001842 223.80146 358.85561
    415.90873 0.00180245 223.80353 361.39215
    442.29874 0.00168822 223.80559 364.02303
    467.0502 0.00160721 223.80763 366.75272
    472.52113 0.00158367 223.80966 369.58969
    470.64109 0.00158646 223.81168 372.54013
    479.95007 0.0015628 223.81369 375.61159
    433.10966 0.00174228 223.81568 378.81483
    425.36475 0.00177868 223.81766 382.16004
    438.52876 0.00172175 223.81963 385.65831
    467.17552 0.00160523 223.82159 389.32696
    483.3045 0.00154879 223.82354 393.18143
    424.61778 0.00176394 223.82547 397.2405
    454.88652 0.00165828 223.82739 401.52831
    466.41835 0.00161115 223.8293 406.07053
    470.27567 0.0016018 223.8312 410.89543
    472.56982 0.00159008 223.83308 416.04265
    494.83953 0.00151189 223.83495 421.55101
    484.92843 0.00155782 223.83681 427.46989
    467.93897 0.00163149 223.83866 433.84875
    480.31726 0.00157589 223.8405 440.75174
    471.61965 0.00160603 223.84232 448.2493
    513.26656 0.00146585 223.84413 456.41684
    546.22449 0.00138726 223.84593 465.35238
    518.08328 0.00146369 223.84771 475.1528
    527.81541 0.00143026 223.84949 485.92943
    549.56112 0.00136869 223.85125 497.80842
    593.02265 0.00125704 223.853 510.92535
    608.21135 0.00121356 223.85474 525.42095
    623.19586 0.00117947 223.85646 541.47192
    612.87038 0.00120654 223.85817 559.24387
    613.09213 0.00120686 223.85988 578.91987
    669.40704 0.00110858 223.86156 600.69601
    723.89736 0.00101412 223.86324 624.77311
    674.76207 0.00108802 223.8649 651.34378
    705.38707 0.00104696 223.86656 680.64922
    763.69609 0.00096641 223.8682 712.88747
    769.62323 0.00095766 223.86982 748.26601
    778.24594 0.00094104 223.87144 786.98918
    830.90267 0.00088088 223.87304 829.24587
    837.21996 0.00087935 223.87463 875.18186
    861.13464 0.00085718 223.87621 925.00221
    976.65251 0.00075698 223.87778 978.80638
    1027.41159 0.00072496 223.87933 1036.68488
    1073.50705 0.00068712 223.88087 1098.69483
    1096.3732 0.00067246 223.8824 1164.84482
    1171.23777 0.00063177 223.88392 1235.09523
    1240.4496 0.00059815 223.88542 1309.30735
    1275.35726 0.00057911 223.88692 1387.41391
    1358.99065 0.0005443 223.8884 1469.15329
    1469.87745 0.00050314 223.88987 1554.23379
    1539.80555 0.00048154 223.89132 1642.29634
    1621.95242 0.00045926 223.89277 1732.89526
    1724.44101 0.0004332 223.8942 1825.4485
    1768.72071 0.00042134 223.89562 1919.44996
    1868.88016 0.00039721 223.89702 2014.13773
    2048.83966 0.000362 223.89842 2108.70591
    2125.39147 0.00034979 223.8998 2202.25671
    2288.07435 0.00032564 223.90117 2293.78968
    2310.4379 0.00032231 223.90253 2382.16372
    2505.79561 0.0002982 223.90388 2466.31049
    2653.46918 0.00027944 223.90521 2544.94502
    2686.86924 0.0002758 223.90653 2616.79897
    2754.04648 0.00027003 223.90784 2680.62385
    2758.85234 0.0002704 223.90914 2735.22295
    2931.47901 0.00025544 223.91043 2779.50178
    2942.68668 0.00025448 223.9117 2812.61732
    2904.03103 0.00025661 223.91296 2833.90018
    2860.98562 0.00026202 223.91421 2842.97003
    2935.96393 0.00025673 223.91545 2839.79786
    2873.64169 0.00026238 223.91667 2824.65926
    2769.80419 0.00027278 223.91788 2798.13685
    2872.5519 0.00026167 223.91908 2761.10981
    2763.39127 0.00027169 223.92027 2714.583
    2563.43641 0.0002941 223.92145 2659.79112
    2583.44259 0.00029197 223.92261 2598.03031
    2496.78307 0.00030118 223.92376 2530.64765
    2407.70801 0.0003105 223.9249 2458.96458
    2284.41666 0.00032312 223.92603 2384.32028
    2180.23447 0.00033815 223.92714 2307.82862
    2103.62268 0.00035088 223.92824 2230.68001
    2108.46886 0.00035117 223.92933 2153.92206
    2068.00789 0.00035764 223.93041 2078.53859
    1988.37716 0.0003689 223.93148 2005.40421
    1873.3044 0.00039187 223.93253 1935.37292
    1762.12012 0.00041855 223.93357 1869.06239
    1685.92731 0.00043887 223.9346 1807.17984
    1691.26865 0.0004354 223.93562 1750.29772
    1681.61919 0.00043983 223.93662 1698.96978
    1686.24482 0.00043665 223.93762 1653.6534
    1590.6151 0.00046149 223.9386 1614.80833
    1550.15158 0.00047529 223.93957 1582.72397
    1555.66732 0.00047692 223.94052 1557.77608
    1602.48393 0.00046476 223.94147 1540.26071
    1555.76206 0.00048116 223.9424 1530.41621
    1576.52701 0.0004694 223.94332 1528.55301
    1575.9846 0.00047096 223.94423 1534.81969
    1571.4349 0.00047344 223.94512 1549.45733
    1570.22038 0.00047611 223.94601 1572.59537
    1591.67321 0.00046906 223.94688 1604.42673
    1680.55874 0.00044276 223.94774 1645.06253
    1778.1136 0.00041571 223.94858 1694.73408
    1750.22105 0.00042496 223.94942 1753.53515
    1811.11488 0.00041318 223.95024 1821.60262
    1874.99884 0.00039942 223.95105 1899.02078
    1971.46058 0.00038155 223.95185 1985.90241
    2093.97002 0.00035744 223.95263 2082.25705
    2171.1317 0.00034494 223.95341 2188.28061
    2292.81306 0.00032733 223.95417 2303.94025
    2350.84445 0.0003195 223.95492 2429.24524
    2437.84611 0.00030798 223.95566 2564.14872
    2553.21708 0.0002931 223.95638 2708.58271
    2702.64575 0.00027453 223.9571 2862.32431
    2889.39106 0.00025854 223.9578 3025.39574
    3087.95087 0.00024411 223.95849 3197.46826
    3223.45668 0.00023402 223.95916 3378.23999
    3373.47242 0.00022486 223.95983 3567.33488
    3567.87021 0.00021127 223.96048 3764.30954
    3735.59469 0.00020151 223.96112 3968.6339
    4034.90955 0.0001878 223.96175 4179.56084
    4268.7208 0.00017754 223.96236 4396.64305
    4351.162 0.00017436 223.96297 4618.94631
    4619.11507 0.00016494 223.96356 4845.56575
    4909.27739 0.00015374 223.96414 5075.4853
    5160.46767 0.0001466 223.96471 5307.58441
    5345.94049 0.00014149 223.96526 5540.49111
    5702.50696 0.00013194 223.96581 5773.13593
    5916.08658 0.00012718 223.96634 6003.91364
    6169.11774 0.0001209 223.96686 6231.24655
    6513.37223 0.00011293 223.96736 6453.445
    6706.86803 0.00011028 223.96786 6668.721
    6946.86748 0.0001064 223.96834 6875.09852
    7350.69909 0.00010055 223.96881 7070.89496
    7481.76763 0.00009948 223.96927 7254.03766
    7577.41709 0.00009695 223.96972 7422.59622
    7866.18572 0.00009276 223.97015 7574.702
    7933.23752 0.00009283 223.97057 7708.61723
    8010.60844 0.00009181 223.97098 7822.71984
    8167.69462 0.00009024 223.97138 7915.84548
    8233.65102 0.00008968 223.97177 7986.91676
    8277.452 0.00008854 223.97214 8035.28265
    8360.0333 0.00008797 223.9725 8060.67861
    8374.66528 0.00008838 223.97285 8063.24527
    8215.3472 0.00009005 223.97319 8043.49462
    8055.51783 0.00009229 223.97351 8002.42315
    7983.48956 0.00009298 223.97383 7941.14836
    7909.38072 0.00009305 223.97413 7861.20185
    7662.29529 0.0000965 223.97442 7764.27957
    7374.88923 0.00010053 223.97469 7652.20102
    7333.7672 0.00010091 223.97496 7526.81289
    7231.94474 0.00010322 223.97521 7390.1682
    7037.69622 0.00010502 223.97545 7243.81223
    6792.63938 0.00010857 223.97568 7089.55199
    6588.95418 0.00011295 223.9759 6928.92999
    6404.67101 0.0001164 223.9761 6763.30993
    6143.97636 0.00012151 223.97629 6593.81626
    6044.70697 0.00012393 223.97647 6421.60849
    5859.38428 0.00012641 223.97664 6247.09024
    5728.03585 0.00012951 223.9768 6070.90093
    5596.88239 0.00013277 223.97694 5893.3257
    5435.88355 0.00013685 223.97707 5714.45651
    5312.75385 0.00014064 223.97719 5534.22533
    5195.16318 0.00014301 223.9773 5352.56624
    4961.63766 0.00014844 223.97739 5169.03225
    4775.65292 0.00015602 223.97748 4983.52919
    4668.04519 0.00016067 223.97755 4795.95183
    4453.69332 0.00016879 223.97761 4606.35561
    4344.9115 0.00017293 223.97766 4415.00325
    4065.14425 0.00018332 223.97769 4222.39553
    3937.54842 0.00018984 223.97771 4029.3126
    3735.99967 0.00020222 223.97772 3836.42442
    3559.14902 0.00021285 223.97772 3644.82308
    3427.83111 0.00022159 223.97771 3455.54602
    3206.50618 0.00023473 223.97769 3269.62006
    3171.71314 0.00023594 223.97765 3088.05047
    2958.34056 0.0002535 223.9776 2911.71761
    2810.27511 0.0002666 223.97754 2741.26781
    2648.02 0.00028059 223.97746 2577.41288
    2472.53566 0.00030161 223.97738 2420.6626
    2368.25448 0.00031126 223.97728 2271.40369
    2246.39288 0.00032512 223.97717 2129.94536
    2110.52228 0.0003494 223.97705 1996.4314
    2009.56584 0.00036671 223.97692 1870.8783
    1887.85777 0.00038798 223.97677 1753.325
    1811.85633 0.00040756 223.97661 1643.686
    1697.36205 0.00043162 223.97644 1541.80891
    1643.5556 0.0004467 223.97626 1447.48351
    1509.5831 0.00048764 223.97607 1360.5013
    1547.19523 0.00047455 223.97586 1280.45458
    1479.32253 0.00049857 223.97564 1207.06451
    1367.22931 0.00053997 223.97541 1139.97065
    1272.71648 0.00057148 223.97517 1078.7935
    1166.50926 0.00062877 223.97492 1023.14314
    1171.80534 0.0006317 223.97465 972.65363
    1136.65312 0.0006515 223.97437 926.86874
    1071.35244 0.00069709 223.97408 885.43308
    1040.03425 0.0007119 223.97378 847.96932
    1018.66182 0.00072472 223.97347 814.11466
    936.96295 0.00078791 223.97314 783.52387
    875.10091 0.00085057 223.9728 755.87894
    884.54314 0.00084015 223.97245 730.87092
    858.43097 0.00086797 223.97209 708.20872
    854.54495 0.00086325 223.97172 687.64461
    834.24775 0.0008925 223.97133 668.94418
    750.37219 0.0009961 223.97093 651.8953
    747.07344 0.00100174 223.97052 636.31113
    778.49949 0.00096128 223.9701 622.02084
    756.14742 0.00098975 223.96966 608.86589
    693.64686 0.00106854 223.96922 596.71991
    706.2197 0.00105311 223.96876 585.46642
    659.76834 0.00113411 223.96829 575.00345
    629.49563 0.0011838 223.96781 565.24253
    629.6136 0.00118772 223.96731 556.11238
    623.8336 0.00119104 223.96681 547.53498
    619.0015 0.00120531 223.96629 539.45909
    618.89537 0.00121921 223.96576 531.83501
    620.13485 0.00122051 223.96522 524.61986
    570.19245 0.00132425 223.96466 517.7767
    547.19521 0.00137888 223.9641 511.2747
    533.49638 0.00141277 223.96352 505.08691
    566.18945 0.00133765 223.96293 499.18484
    574.36949 0.00133165 223.96232 493.55036
    549.02256 0.00138139 223.96171 488.16532
    538.356 0.00140393 223.96108 483.01336
    584.25531 0.0012886 223.96045 478.08107
    553.48153 0.00134495 223.9598 473.35652
    495.06891 0.00151252 223.95913 468.82475
    524.56875 0.00143252 223.95846 464.47782
    529.97094 0.00139884 223.95777 460.30667
    531.81661 0.00140084 223.95708 456.30276
    518.08767 0.00142485 223.95637 452.45905
    467.78863 0.00156115 223.95564 448.76952
    464.37303 0.00159326 223.95491 445.2241
    472.42859 0.00156861 223.95416 441.81933
    462.84373 0.00158284 223.95341 438.54958
    505.75187 0.00145611 223.95264 435.40959
    497.66889 0.00146996 223.95185 432.39469
    486.89489 0.00150045 223.95106 429.5025
    477.44426 0.00153112 223.95026 426.72456
    466.97156 0.0015727 223.94944 424.05959
    439.2528 0.00168525 223.94861 421.50383
    444.97492 0.00165602 223.94777 419.05377
    446.21376 0.00164656 223.94691 416.70628
    437.08357 0.00169423 223.94605 414.46868
    446.58719 0.00166636 223.94517 412.31747
    439.20336 0.00169246 223.94428 410.26091
    456.88213 0.00163091 223.94338 408.2963
    469.00541 0.00158086 223.94247 406.4215
    458.12611 0.00161861 223.94154 404.63424
    422.39044 0.00176766 223.9406 402.93304
    441.57294 0.0016979 223.93966 401.31631
    423.67187 0.00177088 223.93869 399.78116
    430.61615 0.00173159 223.93772 398.32685
    435.91742 0.00170305 223.93674 396.95209
    428.01127 0.00173823 223.93574 395.65549
    432.55267 0.00174404 223.93473 394.43635
    422.31802 0.00178048 223.93371 393.29417
    420.21671 0.00178743 223.93268 392.22591
    434.88615 0.00170546 223.93163 391.23271
    422.89031 0.00175085 223.93058 390.31362
    425.09394 0.00174898 223.92951 389.46801
    389.18735 0.00191135 223.92843 388.6955
    405.88693 0.00183574 223.92734 387.99703
    427.87387 0.00174641 223.92623 387.36985
    442.54595 0.00169121 223.92512 386.81609
    422.56753 0.00177118 223.92399 386.33535
    410.70433 0.00181691 223.92285 385.92787
    417.15476 0.00181557 223.9217 385.59395
    420.76279 0.00179829 223.92054 385.33529
    415.52549 0.00181006 223.91936 385.1501
    377.29046 0.00198844 223.91817 385.04131
    381.49379 0.00197745 223.91697 385.00937
    389.66144 0.00195492 223.91576 385.05548
    406.40207 0.0018562 223.91454 385.18077
    429.05949 0.00176626 223.91331 385.38732
    382.66227 0.00195679 223.91206 385.67629
    419.16469 0.00176663 223.9108 386.05007
    386.69968 0.00193303 223.90953 386.51076
    420.46288 0.00177799 223.90825 387.06086
    398.5528 0.00183629 223.90695 387.70284
    405.67427 0.00179909 223.90565 388.44039
    406.09834 0.00179477 223.90433 389.27699
    373.75384 0.0019556 223.903 390.21456
    387.61523 0.00189163 223.90166 391.25967
    393.15403 0.00188837 223.9003 392.41615
    399.67124 0.00185126 223.89894 393.68916
    388.7246 0.00187516 223.89756 395.08415
    409.5431 0.00178188 223.89617 396.609
    414.56554 0.00177934 223.89477 398.26829
    391.41756 0.00188483 223.89336 400.07312
    387.67078 0.00191198 223.89193 402.03165
    397.67507 0.00186736 223.8905 404.15434
    432.92391 0.00170982 223.88905 406.45262
    436.33919 0.00169198 223.88759 408.94199
    440.62454 0.00168041 223.88612 411.63544
    447.41832 0.00166306 223.88463 414.55532
    456.69127 0.00163378 223.88314 417.72276
    454.54226 0.00163045 223.88163 421.16509
    467.44159 0.00158448 223.88011 424.91487
    450.73269 0.00165016 223.87858 429.01616
    472.91401 0.00157714 223.87704 433.5194
    489.18279 0.00152398 223.87548 438.49584
    490.30016 0.0015299 223.87391 444.03138
    481.78038 0.00154341 223.87234 450.23862
    487.74993 0.00153033 223.87075 457.25971
    532.66849 0.00140883 223.86914 465.28315
    534.84709 0.00140754 223.86753 474.5393
    540.50475 0.00138047 223.8659 485.31175
    567.75612 0.00131239 223.86427 497.9574
    550.42285 0.00134857 223.86262 512.89021
    572.10451 0.00130654 223.86095 530.59394
    581.03202 0.00128117 223.85928 551.60388
    627.21469 0.00119175 223.8576 576.53111
    638.7487 0.00117862 223.8559 605.9814
    694.94725 0.00108312 223.85419 640.58097
    690.79997 0.00108243 223.85247 680.89672
    812.23446 0.00092748 223.85074 727.4094
    841.83407 0.00089545 223.84899 780.43496
    879.19189 0.00085863 223.84724 840.1519
    935.15985 0.00081465 223.84547 906.41651
    972.64664 0.00077558 223.84369 978.82296
    1075.47737 0.00069934 223.8419 1056.5736
    1196.46759 0.00063128 223.8401 1138.45805
    1304.05742 0.00058168 223.83828 1222.74723
    1362.22095 0.00055574 223.83646 1307.30034
    1482.19755 0.00050846 223.83462 1389.31177
    1520.52271 0.00048875 223.83277 1465.6397
    1594.64144 0.00046873 223.83091 1532.96971
    1691.05842 0.0005235 223.82903 1588.39543
    1730.29248 0.00050122 223.82715 1630.04403
    1707.24599 0.00050833 223.82525 1657.59484
    1723.25612 0.00050043 223.82334 1672.39646
    1724.07093 0.00049838 223.82142 1677.13708
    1639.67567 0.00052855 223.81949 1675.3399
    1640.9362 0.0005261 223.81754 1670.58347
    1654.38603 0.00052062 223.81559 1666.17299
    1623.20957 0.00053519 223.81362 1664.93787
    1612.59469 0.00053045 223.81164 1669.02008
    1610.05999 0.00053249 223.80965 1680.08535
    1676.17862 0.00051615 223.80765 1699.39443
    1623.1818 0.00053316 223.80563 1727.65246
    1655.74163 0.00052498 223.8036 1765.1733
    1746.46241 0.00049717 223.80157 1811.99768
    1794.75146 0.00048001 223.79952 1867.79523
    1809.06406 0.0004808 223.79745 1932.01716
    1834.28703 0.00047595 223.79538 2004.07934
    1975.6845 0.00044161 223.7933 2083.09365
    2098.47673 0.00041692 223.7912 2168.13561
    2135.29415 0.0004065 223.78909 2258.22967
    2264.79423 0.00038164 223.78697 2352.34227
    2428.01784 0.00035816 223.78484 2449.38352
    2536.37326 0.00034349 223.78269 2548.43795
    2600.09148 0.00033493 223.78054 2648.38808
    2723.88415 0.00032133 223.77837 2748.17276
    2861.79296 0.00030345 223.77619 2846.71562
    2987.23401 0.00029247 223.774 2942.91639
    3084.18992 0.00028525 223.7718 3035.66204
    3198.21605 0.00027396 223.76958 3123.76405
    3337.87034 0.00026302 223.76736 3206.19117
    3440.7465 0.00025554 223.76512 3281.74616
    3446.25882 0.00025262 223.76287 3349.31628
    3523.54574 0.00024859 223.76061 3407.84256
    3640.27159 0.00024153 223.75834 3456.34929
    3679.58674 0.00023782 223.75605 3493.96497
    3697.36939 0.00023834 223.75376 3520.0449
    3660.39538 0.00023902 223.75145 3534.05638
    3688.22968 0.00023703 223.74913 3535.70868
    3622.46657 0.00024371 223.7468 3524.94129
    3619.45094 0.00024483 223.74445 3501.92145
    3576.9432 0.0002475 223.7421 3467.06399
    3479.11914 0.00025468 223.73973 3420.91874
    3426.66614 0.00025638 223.73736 3364.26102
    3260.64487 0.00027005 223.73497 3297.98786
    3227.54646 0.0002756 223.73256 3223.08912
    3095.95173 0.00028569 223.73015 3140.61356
    3037.89097 0.00029156 223.72773 3051.69372
    2959.09366 0.00029727 223.72529 2957.29165
    2850.47817 0.00030377 223.72284 2858.50424
    2640.27734 0.00032821 223.72038 2756.33188
    2580.61582 0.00033655 223.71791 2651.71918
    2525.37723 0.00034225 223.71543 2545.54482
    2380.07164 0.00036508 223.71293 2438.62089
    2238.43642 0.00038288 223.71043 2331.75366
    2115.88296 0.00040509 223.70791 2225.48376
    2063.94969 0.00041887 223.70538 2120.47882
    1926.05469 0.00044778 223.70284 2017.27491
    1865.33003 0.00046164 223.70029 1916.34387
    1814.81993 0.00047634 223.69772 1818.09481
    1695.92558 0.00050497 223.69514 1722.93567
    1582.74105 0.00054391 223.69256 1631.04523
    1522.3712 0.00056924 223.68996 1542.72347
    1448.67967 0.00059401 223.68735 1458.16052
    1380.85336 0.00062816 223.68472 1377.49965
    1309.52754 0.0006646 223.68209 1300.83866
    1234.11492 0.00070233 223.67944 1228.27743
    1198.77076 0.00072437 223.67679 1159.74599
    1187.55458 0.00073277 223.67412 1095.2735
    1122.25517 0.00077007 223.67144 1034.81276
    1100.85369 0.00079077 223.66874 978.28827
    1031.35792 0.0008441 223.66604 925.59999
    996.41932 0.00087073 223.66332 876.24535
    945.33427 0.00091941 223.6606 830.84888
    901.03854 0.00096804 223.65786 788.87764
    885.39942 0.00098865 223.65511 750.16892
    786.14432 0.00111629 223.65234 714.55106
    763.47786 0.00114101 223.64957 681.84744
    794.74365 0.00109863 223.64678 651.87889
    726.00421 0.00121295 223.64399 624.48134
    687.32669 0.00127802 223.64118 599.44341
    709.39597 0.00124494 223.63836 576.6076
    700.87141 0.00125154 223.63553 555.80384
    669.61123 0.00129522 223.63268 536.86815
    662.63151 0.00131929 223.62983 519.6436
    614.22028 0.00142697 223.62696 503.98999
    582.89121 0.00149879 223.62408 489.74794
    549.49781 0.00159236 223.62119 476.79553
    561.70535 0.00155146 223.61829 465.00985
    539.0112 0.00162536 223.61538 454.27709
    544.0776 0.0016221 223.61246 444.49233
    528.63384 0.0016716 223.60952 435.56431
    517.75925 0.00170545 223.60657 427.39472
    482.91005 0.00183198 223.60361 419.9093
    489.76914 0.00179617 223.60064 413.03606
    507.00632 0.00174939 223.59766 406.71006
    500.06365 0.00177701 223.59467 400.87297
    474.27009 0.00186197 223.59166 395.47592
    487.48627 0.00179978 223.58865 390.46598
    478.20316 0.00181441 223.58562 385.80539
    462.38888 0.00187839 223.58258 381.45769
    439.80976 0.00197144 223.57953 377.39069
    467.04143 0.00185026 223.57646 373.57594
    435.2799 0.00197972 223.57339 369.98852
    433.30715 0.00198942 223.5703 366.60842
    397.45245 0.00215607 223.5672 363.41235
    417.97589 0.0020602 223.5641 360.38555
    426.4643 0.00202397 223.56097 357.51318
    405.56096 0.00211237 223.55784 354.78234
    412.89072 0.00207817 223.5547 352.18155
    398.64814 0.00216188 223.55154 349.7023
    411.28426 0.00207845 223.54838 347.33279
    417.66035 0.0020518 223.5452 345.06679
    431.55388 0.00199068 223.54201 342.89741
    392.27941 0.00219723 223.53881 340.81863
    399.34706 0.00216555 223.53559 338.82501
    397.67539 0.00218544 223.53237 336.91271
    408.80474 0.00211296 223.52913 335.07522
    383.94125 0.002265 223.52589 333.30977
    403.09341 0.00216839 223.52263 331.61281
    374.50994 0.00231385 223.51936 329.9812
    353.62936 0.0024549 223.51608 328.41197
    401.41135 0.00214849 223.51278 326.90338
    388.98098 0.00222908 223.50948 325.45113
    357.39211 0.00242819 223.50616 324.05389
    346.62432 0.00250151 223.50283 322.70963
    389.09643 0.00224661 223.49949 321.4164
    373.12223 0.00234779 223.49614 320.17247
    345.41766 0.00252352 223.49278 318.97613
    376.39896 0.00230663 223.48941 317.82664
    364.6264 0.00241858 223.48602 316.72105
    332.98369 0.00263432 223.48263 315.65882
    363.42113 0.00240358 223.47922 314.63921
    331.67924 0.00263851 223.4758 313.66011
    368.34749 0.00237472 223.47237 312.72089
    389.45176 0.00224772 223.46893 311.82128
    341.63768 0.00256159 223.46547 310.95907
    335.67601 0.00260983 223.46201 310.13412
    351.77918 0.00252116 223.45853 309.3456
    368.54079 0.00239694 223.45504 308.59294
    360.49355 0.00244016 223.45154 307.87548
    360.47514 0.00245702 223.44803 307.19301
    366.68839 0.0024374 223.44451 306.54424
    365.5185 0.00243141 223.44097 305.94496
    357.82359 0.00247136 223.43743 305.36321
    344.19725 0.00255994 223.43387 304.81458
    358.02266 0.00246131 223.4303 304.29875
    339.64791 0.00259753 223.42672 303.81592
    339.84901 0.00258469 223.42313 303.3653
    359.32026 0.00243839 223.41953 302.94717
    327.46153 0.00267654 223.41592 302.56163
    318.05633 0.00272151 223.41229 302.20871
    330.21748 0.00262131 223.40865 301.88867
    332.28548 0.00261395 223.40501 301.60163
    355.36696 0.00245479 223.40135 301.34854
    329.5471 0.00261278 223.39768 301.12891
    319.56546 0.0026791 223.39399 300.94369
    321.97996 0.00265515 223.3903 300.7934
    316.33134 0.0027454 223.38659 300.67889
    345.6562 0.00248757 223.38288 300.60276
    303.27457 0.00285231 223.37915 300.5625
    326.53094 0.00263909 223.37541 300.56038
    351.27566 0.00244358 223.37166 300.59796
    308.56785 0.00278644 223.3679 300.67644
    301.6872 0.00287725 223.36412 300.7975
    326.43546 0.00267315 223.36034 300.96271
    325.55805 0.00268151 223.35654 301.17382
    319.1101 0.00270846 223.35274 301.4339
    324.49124 0.00266355 223.34892 301.74332
    323.74922 0.00266661 223.34509 302.10546
    318.25241 0.00272348 223.34124 302.52339
    324.68173 0.00267035 223.33739 303.0001
    352.02503 0.00245177 223.33353 303.53895
    354.81809 0.00243251 223.32965 304.14417
    345.79096 0.00250201 223.32576 304.82001
    343.38811 0.00254954 223.32187 305.57154
    361.24044 0.00242863 223.31796 306.40418
    347.71333 0.00253701 223.31403 307.32478
    332.4445 0.00261791 223.3101 308.33991
    369.30796 0.00238151 223.30616 309.45962
    349.74091 0.00252043 223.3022 310.69294
    344.61723 0.00255126 223.29824 312.05208
    364.70885 0.00240304 223.29426 313.55103
    369.09263 0.00238164 223.29027 315.20768
    359.23681 0.00243868 223.28627 317.04209
    381.88839 0.00229844 223.28226 319.08281
    382.51851 0.00229453 223.27823 321.3618
    363.80975 0.00242484 223.2742 323.92135
    398.40868 0.00220145 223.27015 326.81437
    394.75973 0.00220221 223.2661 330.10986
    394.10821 0.00222105 223.26203 333.8939
    364.47536 0.00242498 223.25795 338.27389
    378.20866 0.00233772 223.25386 343.39154
    407.43182 0.00217505 223.24975 349.41651
    438.22983 0.00202806 223.24564 356.55883
    462.38049 0.00191443 223.24152 365.07626
    466.35437 0.00189092 223.23738 375.27272
    445.32714 0.00196905 223.23323 387.49817
    463.01783 0.0018959 223.22907 402.172
    451.29652 0.00195939 223.2249 419.74393
    453.05829 0.00193423 223.22072 440.70782
    494.94545 0.00175019 223.21653 465.57926
    550.65464 0.0015684 223.21233 494.88591
    565.88884 0.00152668 223.20811 529.107
    605.89153 0.00142304 223.20388 568.72552
    603.43012 0.00144052 223.19965 614.08233
    677.50122 0.00127579 223.1954 665.40602
    730.99067 0.00116822 223.19114 722.74957
    760.86885 0.0011319 223.18687 785.9695
    815.22922 0.00105232 223.18258 854.61873
    899.16939 0.00095604 223.17829 928.07428
    971.54451 0.00088455 223.17398 1005.27353
    1034.53828 0.00082256 223.16967 1084.81596
    1141.49876 0.00075055 223.16534 1164.88095
    1212.68742 0.000711 223.161 1243.22962
    1248.27454 0.00069154 223.15665 1317.17081
    1376.77493 0.00062975 223.15229 1383.64709
    1454.40733 0.00059548 223.14792 1439.56208
    1476.81865 0.000584 223.14353 1481.93542
    1547.43075 0.00056078 223.13914 1508.4769
    1528.74114 0.00056619 223.13473 1517.9998
    1568.32938 0.00055277 223.13031 1510.5907
    1517.34506 0.00057685 223.12589 1487.59809
    1471.76028 0.0005891 223.12145 1451.19933
    1371.42855 0.00062952 223.11699 1404.09005
    1347.00042 0.00064383 223.11253 1349.00662
    1293.71331 0.0006734 223.10806 1288.47044
    1233.78275 0.00071107 223.10357 1224.67716
    1114.35883 0.00079184 223.09908 1159.48607
    1022.6139 0.00085219 223.09457 1094.30033
    1094.97248 0.00079734 223.09005 1030.35346
    981.17026 0.00089066 223.08552 968.58281
    926.63097 0.00094 223.08098 909.70559
    863.21405 0.00102137 223.07643 854.22465
    779.06481 0.00112169 223.07187 802.49501
    785.6789 0.0011017 223.06729 754.63048
    741.08158 0.00117881 223.06271 710.682
    711.81662 0.00124131 223.05811 670.55859
    641.30492 0.00137629 223.0535 634.09022
    614.87032 0.00144389 223.04888 601.02194
    632.60489 0.00138896 223.04425 571.09006
    583.98391 0.00149609 223.03961 544.01768
    551.51334 0.00160129 223.03496 519.50946
    534.83655 0.00165861 223.0303 497.31167
    513.12336 0.00172937 223.02562 477.19395
    505.18358 0.00175888 223.02093 458.92967
    528.49939 0.00165503 223.01624 442.34365
    494.52981 0.00177802 223.01153 427.28082
    492.85616 0.00179031 223.00681 413.60056
    472.28213 0.00185392 223.00208 401.189
    404.60582 0.00215781 222.99734 389.94443
    421.86087 0.00203939 222.99258 379.78049
    454.35914 0.00187506 222.98782 370.6052
    408.22273 0.00210716 222.98305 362.3484
    396.67295 0.00217195 222.97826 354.93598
    403.2972 0.00215682 222.97346 348.30066
    384.27619 0.00225537 222.96865 342.3774
    350.85071 0.00244737 222.96383 337.1059
    382.13851 0.00224229 222.959 332.4214
    360.65364 0.00239248 222.95416 328.27044
    362.08374 0.00236961 222.94931 324.59805
    362.25229 0.00238718 222.94444 321.35579
    359.38491 0.0024029 222.93957 318.49526
    343.90352 0.0024701 222.93468 315.97592
    356.84864 0.00240098 222.92979 313.7566
    362.69847 0.00238686 222.92488 311.80354
    338.03537 0.00255866 222.91996 310.08586
    346.8294 0.00252307 222.91503 308.57493
    331.05486 0.0026261 222.91009 307.24659
    330.89998 0.00259504 222.90513 306.08049
    330.08644 0.00262764 222.90017 305.05689
    309.05255 0.00282607 222.8952 304.16047
    298.23967 0.00293346 222.89021 303.37793
    343.89127 0.0025332 222.88521 302.69708
    345.50622 0.00251448 222.8802 302.10818
    327.10105 0.00264033 222.87519 301.60346
    321.23648 0.00272076 222.87015 301.176
    328.58401 0.00266875 222.86511 300.81946
    307.73756 0.00283702 222.86006 300.52999
    310.05546 0.0028178 222.855 300.30213
    341.65265 0.00256057 222.84992 300.13316
    349.07953 0.00250345 222.84484 300.02087
    348.35029 0.00251928 222.83974 299.96305
    341.11607 0.00257147 222.83463 299.95765
    334.72998 0.00262382 222.82952 300.00371
    304.39032 0.00288584 222.82439 300.09996
    322.47604 0.00271093 222.81925 300.24572
    321.56152 0.00273398 222.81409 300.44132
    337.00294 0.00261395 222.80893 300.68667
    340.16569 0.0025721 222.80376 300.9818
    342.53792 0.00257887 222.79857 301.3275
    294.70387 0.00299888 222.79338 301.72481
    319.76572 0.00273902 222.78817 302.1749
    333.04667 0.00265469 222.78295 302.67901
    342.8941 0.00258037 222.77772 303.24023
    315.0768 0.00280248 222.77248 303.86036
    311.26347 0.00283462 222.76723 304.54242
    301.5652 0.00291626 222.76197 305.28984
    323.8465 0.00272084 222.7567 306.10658
    320.0882 0.00274656 222.75142 306.99657
    331.3823 0.00261223 222.74612 307.96632
    343.99094 0.00253247 222.74082 309.02129
    320.09168 0.00270769 222.7355 310.16808
    320.50301 0.00268277 222.73017 311.41453
    344.19075 0.00250199 222.72483 312.76891
    345.70029 0.00251228 222.71948 314.24032
    323.93004 0.00269445 222.71412 315.84114
    326.92954 0.00262845 222.70875 317.5826
    336.5206 0.00252843 222.70337 319.4778
    348.82327 0.00244186 222.69798 321.54145
    323.88168 0.0026461 222.69257 323.78949
    328.11337 0.00262566 222.68716 326.23831
    342.18851 0.00251841 222.68173 328.90981
    340.12132 0.00252498 222.67629 331.8236
    357.35714 0.00240452 222.67085 335.00217
    358.61292 0.00240887 222.66539 338.46984
    400.95274 0.00216586 222.65992 342.25262
    389.55937 0.00222108 222.65444 346.37858
    354.88851 0.00245319 222.64894 350.87443
    357.25517 0.00242403 222.64344 355.77666
    386.76862 0.00224531 222.63793 361.11552
    382.12493 0.00228283 222.6324 366.92532
    379.47744 0.00229718 222.62687 373.24148
    373.13004 0.00233361 222.62132 380.10126
    394.36307 0.00220608 222.61576 387.53754
    421.66665 0.00203904 222.6102 395.59746
    427.67256 0.00202932 222.60462 404.31559
    426.82754 0.00205349 222.59903 413.73062
    427.85052 0.00204463 222.59343 423.88117
    436.79153 0.00201417 222.58781 434.80448
    437.73128 0.00199446 222.58219 446.53077
    445.38072 0.00195823 222.57656 459.1083
    445.60911 0.00195882 222.57091 472.56334
    472.2739 0.00185866 222.56526 486.926
    488.23185 0.0017877 222.55959 502.22338
    508.31103 0.00172598 222.55391 518.47867
    526.3251 0.00165837 222.54823 535.70152
    527.1274 0.00165932 222.54253 553.92637
    547.39302 0.00160114 222.53682 573.15316
    578.85208 0.00152318 222.5311 593.38593
    611.77802 0.00144965 222.52537 614.6227
    610.40742 0.00144347 222.51962 636.85501
    618.56094 0.00142255 222.51387 660.0692
    656.46814 0.00134709 222.50811 684.22885
    684.39828 0.00129392 222.50233 709.33349
    710.19983 0.00123721 222.49655 735.33333
    740.6898 0.00119326 222.49075 762.18511
    739.87371 0.00118593 222.48494 789.83691
    741.23879 0.0011846 222.47912 818.23264
    816.53166 0.00107609 222.47329 847.28886
    871.7511 0.00100444 222.46745 876.96444
    878.59149 0.00099032 222.4616 907.16186
    873.30928 0.00099873 222.45574 937.79173
    957.03401 0.00090452 222.44987 968.75702
    1009.64812 0.00085047 222.44399 999.95
    1008.47691 0.00085652 222.43809 1031.24705
    1040.35753 0.00083071 222.43219 1062.55796
    1104.97578 0.00077912 222.42627 1093.73993
    1098.8921 0.00077923 222.42035 1124.65962
    1146.81742 0.00074631 222.41441 1155.17986
    1213.44183 0.00070801 222.40846 1185.15535
    1272.27736 0.00067705 222.4025 1214.4442
    1226.79288 0.00070345 222.39653 1242.92899
    1264.57552 0.000684 222.39055 1270.46723
    1344.90906 0.00064087 222.38456 1296.93969
    1337.99989 0.00064609 222.37856 1322.24285
    1411.46516 0.00061394 222.37255 1346.28307
    1382.85068 0.00062786 222.36652 1369.01801
    1380.31069 0.00063092 222.36049 1390.40234
    1405.89532 0.0006193 222.35445 1410.43148
    1417.59112 0.00061005 222.34839 1429.11947
    1423.80226 0.00060841 222.34232 1446.50675
    1418.48314 0.00061203 222.33625 1462.64772
    1416.55896 0.00061616 222.33016 1477.62239
    1459.38162 0.00059861 222.32406 1491.51279
    1471.55087 0.0005902 222.31795 1504.37565
    1419.11884 0.00061161 222.31183 1516.28032
    1464.31003 0.0005971 222.3057 1527.2679
    1458.77401 0.00060271 222.29956 1537.35012
    1470.94047 0.00059667 222.29341 1546.48394
    1463.18531 0.00059837 222.28724 1554.65553
    1436.30197 0.00060521 222.28107 1561.69997
    1472.47973 0.00059107 222.27488 1567.46386
    1515.4613 0.00057631 222.26869 1571.72493
    1490.73425 0.00058951 222.26248 1574.2088
    1463.57936 0.00060043 222.25627 1574.57873
    1528.66877 0.00057153 222.25004 1572.52789
    1567.06612 0.00055638 222.2438 1567.62817
    1510.12366 0.00058132 222.23755 1559.52239
    1500.39373 0.00058565 222.23129 1547.8652
    1501.2336 0.00058719 222.22502 1532.37159
    1480.66775 0.0005979 222.21874 1512.84281
    1432.38086 0.00061505 222.21245 1489.20235
    1424.80608 0.00061947 222.20615 1461.5078
    1350.99596 0.00065654 222.19983 1429.89431
    1380.15946 0.00064271 222.19351 1394.67686
    1335.15485 0.00066309 222.18718 1356.25387
    1287.27603 0.00068833 222.18083 1315.11156
    1214.11795 0.00072527 222.17448 1271.74513
    1172.22887 0.00074884 222.16811 1226.71579
    1158.56219 0.00075827 222.16173 1180.53337
    1100.41856 0.0007904 222.15535 1133.71935
    1020.67381 0.0008524 222.14895 1086.7472
    998.1989 0.00085892 222.14254 1040.04559
    999.3178 0.00085888 222.13612 994.01649
    932.90575 0.00092336 222.12969 948.96185
    859.19618 0.00100427 222.12325 905.16991
    848.53709 0.00101739 222.1168 862.89029
    821.6776 0.00104835 222.11033 822.32059
    761.77301 0.00113348 222.10386 783.61932
    722.45062 0.00119535 222.09738 746.92144
    774.06807 0.00111714 222.09088 712.28492
    680.23263 0.00127639 222.08438 679.77014
    675.64801 0.00129154 222.07786 649.40791
    689.80735 0.00124512 222.07134 621.19682
    659.31847 0.00130411 222.0648 595.1119
    598.61649 0.00144858 222.05826 571.11983
    600.01687 0.00144891 222.0517 549.13462
    582.02951 0.00150023 222.04513 529.09385
    515.69303 0.00169267 222.03855 510.90264
    523.44466 0.00165346 222.03196 494.46601
    548.78663 0.00157535 222.02536 479.67961
    523.14873 0.00165663 222.01875 466.44073
    503.34517 0.00172675 222.01213 454.62723
    484.75367 0.00180011 222.0055 444.1378
    445.36089 0.00196503 221.99886 434.86024
    443.23074 0.00196256 221.9922 426.69235
    434.89724 0.00201906 221.98554 419.53437
    432.45983 0.00202167 221.97886 413.29135
    425.282 0.00205953 221.97218 407.8793
    424.68743 0.00208049 221.96549 403.21155
    404.22758 0.00218671 221.95878 399.21454
    443.88399 0.00196068 221.95206 395.82262
    398.76315 0.00218456 221.94534 392.97556
    402.26229 0.00217946 221.9386 390.61948
    407.12943 0.00214845 221.93185 388.71111
    430.52695 0.00204876 221.92509 387.20773
    431.75207 0.00201525 221.91832 386.07576
    411.16636 0.00212193 221.91154 385.29261
    411.58819 0.00214968 221.90475 384.82876
    396.31039 0.00222654 221.89795 384.67063
    416.42657 0.00214004 221.89114 384.80999
    415.95474 0.00214842 221.88432 385.23832
    404.15959 0.0021924 221.87749 385.95598
    393.10292 0.00222045 221.87065 386.96669
    428.30204 0.00206897 221.86379 388.28024
    417.92412 0.00212425 221.85693 389.91135
    408.99168 0.00217156 221.85006 391.87876
    413.73311 0.00213798 221.84317 394.21128
    429.33078 0.00202265 221.83628 396.93976
    435.84695 0.001986 221.82937 400.10258
    450.0801 0.00192591 221.82245 403.74522
    478.69013 0.00181779 221.81553 407.92033
    469.84145 0.00184491 221.80859 412.68463
    452.93592 0.0019114 221.80164 418.11327
    415.24529 0.00207052 221.79468 424.27911
    450.57116 0.00193472 221.78772 431.26654
    496.43368 0.00174432 221.78074 439.16985
    474.11829 0.00182434 221.77375 448.0906
    500.69301 0.00173767 221.76675 458.13206
    561.40086 0.00152554 221.75974 469.42478
    564.88318 0.00151736 221.75272 482.08708
    498.24039 0.0017441 221.74569 496.24886
    528.53598 0.00162993 221.73864 512.04625
    570.9185 0.00152212 221.73159 529.6171
    558.45188 0.00155777 221.72453 549.08849
    579.59866 0.00148697 221.71746 570.62093
    603.20065 0.00143487 221.71037 594.33839
    648.8889 0.00134466 221.70328 620.36794
    667.07473 0.00130953 221.69618 648.8279
    726.8758 0.00121122 221.68906 679.82284
    694.78738 0.00124309 221.68194 713.42044
    721.08991 0.00119872 221.6748 749.72741
    782.60462 0.00111913 221.66765 788.77046
    842.59893 0.00103776 221.6605 830.56505
    861.89633 0.00101863 221.65333 875.09773
    900.58715 0.00097022 221.64615 922.31868
    943.10755 0.00092271 221.63897 972.14092
    1001.74009 0.00087366 221.63177 1024.40323
    1061.03585 0.00082875 221.62456 1078.9958
    1127.14031 0.00077508 221.61734 1135.66629
    1161.2687 0.00075256 221.61011 1194.14225
    1217.54733 0.00071631 221.60287 1254.09842
    1350.27928 0.00064178 221.59562 1315.1513
    1366.85061 0.00063884 221.58836 1376.81985
    1455.00807 0.00060377 221.58109 1438.67377
    1530.69539 0.00057245 221.57381 1500.1065
    1595.42927 0.00055205 221.56652 1560.48478
    1696.12657 0.00051524 221.55922 1619.11706
    1811.4227 0.00048369 221.55191 1675.25646
    1810.46321 0.00048974 221.54458 1728.09014
    1951.34934 0.00045278 221.53725 1776.86382
    1988.76983 0.00044372 221.52991 1820.75313
    2027.86772 0.00043647 221.52256 1858.99137
    2071.70849 0.00042458 221.51519 1890.89462
    2078.77908 0.00042386 221.50782 1915.88698
    2070.25102 0.0004283 221.50043 1933.56868
    2011.65624 0.00044022 221.49304 1943.71074
    2034.95411 0.00043687 221.48563 1946.28789
    2052.81991 0.00042776 221.47822 1941.47159
    1954.39055 0.0004438 221.47079 1929.63045
    1899.19215 0.00045936 221.46336 1911.29246
    1915.92022 0.00045507 221.45591 1887.11335
    1928.47395 0.00044809 221.44846 1857.85576
    1874.51702 0.0004614 221.44099 1824.26979
    1763.82467 0.00048736 221.43351 1787.17384
    1741.41864 0.00049264 221.42602 1747.35009
    1725.48622 0.00050367 221.41853 1705.54828
    1619.6904 0.00053124 221.41102 1662.46129
    1551.10988 0.0005552 221.4035 1618.75139
    1489.77007 0.00057593 221.39597 1574.93083
    1433.02047 0.00059818 221.38843 1531.53229
    1425.50226 0.00060771 221.38088 1488.99344
    1418.80452 0.00061358 221.37332 1447.69706
    1296.14114 0.00066808 221.36575 1407.96116
    1304.95379 0.00066418 221.35818 1370.08262
    1352.26454 0.00064208 221.35058 1334.20404
    1251.92785 0.0006914 221.34298 1300.53621
    1226.72504 0.00071028 221.33537 1269.19263
    1214.32194 0.00071943 221.32775 1240.26573
    1172.45736 0.00074479 221.32012 1213.80316
    1227.02202 0.00071604 221.31248 1189.8279
    1218.41724 0.00071295 221.30483 1168.35847
    1141.36087 0.00075981 221.29717 1149.34148
    1147.51193 0.00076262 221.2895 1132.76137
    1140.6216 0.00076742 221.28181 1118.59735
    1137.96481 0.00077451 221.27412 1106.80915
    1107.84056 0.00079117 221.26642 1097.36723
    1191.28595 0.00072953 221.25871 1090.26308
    1151.80636 0.00076235 221.25098 1085.45953
    1161.91581 0.00075978 221.24325 1082.97314
    1135.76113 0.00077032 221.23551 1082.80919
    1074.79258 0.00081065 221.22775 1085.02301
    1123.91188 0.00077409 221.21999 1089.64982
    1108.84683 0.00078524 221.21221 1096.75963
    1096.79931 0.00080196 221.20443 1106.38844
    1097.38135 0.0007986 221.19664 1118.65227
    1115.06311 0.00078573 221.18883 1133.60394
    1144.36482 0.00076779 221.18102 1151.37086
    1140.49571 0.00077269 221.17319 1172.02474
    1228.4436 0.00071774 221.16536 1195.65666
    1236.58782 0.00071852 221.15751 1222.34841
    1188.33978 0.00074661 221.14966 1252.16671
    1173.03138 0.00076118 221.14179 1285.15157
    1249.55154 0.00070844 221.13391 1321.41081
    1315.12845 0.00067168 221.12603 1360.95058
    1330.33146 0.00066465 221.11813 1403.78547
    1355.26034 0.00065541 221.11023 1449.91639
    1391.44555 0.00063541 221.10231 1499.29643
    1449.11505 0.00060813 221.09438 1551.83491
    1485.59037 0.00058681 221.08645 1607.52466
    1564.69727 0.00055468 221.0785 1666.20873
    1623.71413 0.00053829 221.07054 1727.7359
    1658.2827 0.0005242 221.06258 1791.92642
    1782.3654 0.00048544 221.0546 1858.54255
    1818.50544 0.0004742 221.04661 1927.32865
    1904.67842 0.00045081 221.03862 1997.93165
    2028.59511 0.00042493 221.03061 2070.10324
    2106.64769 0.00041283 221.02259 2143.40466
    2215.84224 0.0003907 221.01456 2217.405
    2227.36523 0.00038925 221.00653 2291.61148
    2292.18072 0.00037474 220.99848 2365.4999
    2420.35744 0.0003542 220.99042 2438.44516
    2499.66702 0.00034557 220.98235 2509.92453
    2578.08329 0.00033759 220.97427 2579.22421
    2720.93141 0.00031887 220.96619 2645.64405
    2801.61582 0.00030944 220.95809 2708.45554
    2824.17568 0.00030647 220.94998 2766.90474
    2946.38093 0.00029489 220.94186 2820.20715
    2942.14315 0.00029725 220.93373 2867.69467
    2999.53567 0.00029194 220.9256 2908.62316
    3050.43056 0.00028624 220.91745 2942.34105
    3147.05461 0.00027585 220.90929 2968.27826
    3171.82611 0.00027262 220.90112 2985.96136
    3130.69816 0.0002778 220.89294 2995.03889
    3073.53401 0.00028497 220.88475 2995.31458
    3054.74137 0.00028604 220.87655 2986.71411
    3088.16581 0.00028409 220.86835 2969.32303
    3114.43711 0.00028094 220.86013 2943.3722
    3026.55265 0.00028835 220.8519 2909.22078
    2962.46266 0.00029754 220.84366 2867.35192
    2869.57215 0.00030754 220.83541 2818.37076
    2794.71761 0.00031357 220.82715 2762.8659
    2703.41943 0.00032395 220.81888 2701.5615
    2659.92074 0.00032887 220.81061 2635.18392
    2535.57445 0.00034495 220.80232 2564.46385
    2436.48426 0.00035973 220.79402 2490.12769
    2398.5338 0.00036732 220.78571 2412.92837
    2182.03046 0.00040329 220.77739 2333.44626
    2104.15749 0.00041651 220.76906 2252.36425
    2075.62124 0.00042334 220.76072 2170.2786
    1956.57326 0.00045171 220.75237 2087.74106
    1897.79076 0.00046911 220.74402 2005.25894
    1814.35665 0.00048955 220.73565 1923.34485
    1792.31091 0.00049586 220.72727 1842.3163
    1638.8491 0.00053917 220.71888 1762.5991
    1588.98826 0.000555 220.71048 1684.52747
    1522.01983 0.00058101 220.70207 1608.39485
    1419.67105 0.00062396 220.69366 1534.45736
    1417.43856 0.00062513 220.68523 1462.97695
    1340.48195 0.00065516 220.67679 1394.04995
    1314.37703 0.00066075 220.66834 1327.87159
    1237.63872 0.00070263 220.65988 1264.56142
    1182.65991 0.00073407 220.65141 1204.20892
    1103.2795 0.00078471 220.64294 1146.87764
    1074.78705 0.0008078 220.63445 1092.6041
    1024.95785 0.0008412 220.62595 1041.4329
    982.15305 0.00087436 220.61744 993.29296
    938.94054 0.00091757 220.60893 948.19079
    922.87663 0.00093473 220.6004 906.08426
    921.24861 0.00094085 220.59186 866.91476
    862.16968 0.00100448 220.58331 830.61676
    798.23091 0.00107829 220.57476 797.13249
    786.25969 0.00109484 220.56619 766.3343
    783.05983 0.00110026 220.55761 738.15571
    742.11223 0.00116645 220.54903 712.50574
    751.37575 0.00116046 220.54043 689.29113
    719.52726 0.00120554 220.53182 668.42639
    706.15322 0.00122892 220.52321 649.83755
    685.20651 0.00127679 220.51458 633.41847
    703.21507 0.00124302 220.50594 619.10791
    675.1713 0.00129046 220.4973 606.85038
    667.36935 0.00130864 220.48864 596.5868
    671.80822 0.00128937 220.47998 588.28578
    617.32943 0.00140833 220.4713 581.91872
    639.53781 0.00136235 220.46261 577.45799
    636.24831 0.00136997 220.45392 574.91154
    695.84462 0.00126673 220.44521 574.29317
    604.8354 0.00145029 220.4365 575.6243
    633.20224 0.00136996 220.42777 578.9597
    633.89923 0.00137779 220.41904 584.3489
    609.47349 0.00144373 220.41029 591.86412
    678.99804 0.00129626 220.40154 601.57648
    682.09075 0.00128946 220.39278 613.57969
    689.71458 0.00127305 220.384 627.97104
    720.52354 0.00121786 220.37522 644.83899
    699.21734 0.00125383 220.36643 664.31668
    681.1334 0.00129081 220.35762 686.49988
    747.56121 0.00117694 220.34881 711.48657
    791.81669 0.00110782 220.33999 739.37635
    775.02579 0.00113156 220.33115 770.25593
    795.49933 0.00111072 220.32231 804.17434
    827.1972 0.00107126 220.31346 841.23202
    854.36628 0.00104333 220.3046 881.44188
    902.31013 0.00098834 220.29572 924.80768
    969.14173 0.00091461 220.28684 971.3085
    973.33518 0.00090791 220.27795 1020.88775
    1057.62726 0.00083745 220.26905 1073.41749
    1085.04729 0.00081563 220.26014 1128.82959
    1134.89071 0.00078034 220.25122 1186.92465
    1194.50862 0.00073836 220.24229 1247.45004
    1266.03609 0.00068779 220.23335 1310.13965
    1319.32169 0.00065788 220.2244 1374.66072
    1348.58343 0.00064531 220.21544 1440.58077
    1504.54723 0.00057871 220.20647 1507.53181
    1556.77416 0.00055681 220.19749 1574.95859
    1599.29922 0.00054356 220.1885 1642.28126
    1692.67022 0.00050782 220.1795 1708.8512
    1846.94026 0.00046868 220.1705 1773.95522
    1827.16811 0.00047441 220.16148 1836.81559
    1872.24072 0.00046175 220.15245 1896.56113
    2019.17898 0.0004289 220.14341 1952.38742
    2028.24981 0.00042503 220.13437 2003.35097
    2134.32408 0.00040191 220.12531 2048.5423
    2201.33751 0.00039458 220.11624 2087.08596
    2259.87684 0.00038545 220.10717 2118.175
    2296.75754 0.00037792 220.09808 2141.10066
    2264.7067 0.00038615 220.08898 2155.34568
    2251.7108 0.00038646 220.07988 2160.53332
    2324.14643 0.00037408 220.07076 2156.50985
    2231.74682 0.0003918 220.06164 2143.34403
    2220.18216 0.00039366 220.05251 2121.31904
    2169.24466 0.00040167 220.04336 2090.93439
    2106.5146 0.00041347 220.03421 2052.79578
    2022.81729 0.00042754 220.02505 2007.68769
    2023.45579 0.00043025 220.01587 1956.4619
    1943.42588 0.00045114 220.00669 1900.0158
    1766.68271 0.00049662 219.9975 1839.25631
    1675.11722 0.00052482 219.9883 1775.11196
    1644.98794 0.00053268 219.97909 1708.35391
    1556.02503 0.00056096 219.96986 1639.81668
    1520.143 0.00057685 219.96063 1570.23479
    1446.84761 0.00060544 219.95139 1500.27531
    1382.63478 0.0006339 219.94214 1430.53895
    1327.02916 0.00066438 219.93288 1361.55918
    1213.22429 0.00071661 219.92362 1293.84538
    1115.50002 0.00078433 219.91434 1227.72183
    1092.76366 0.00080805 219.90505 1163.57754
    1076.25572 0.00081631 219.89575 1101.7027
    962.29957 0.00091572 219.88644 1042.33525
    923.79239 0.00095964 219.87713 985.66268
    909.22027 0.00096476 219.8678 931.85728
    870.01325 0.00102655 219.85846 880.95083
    830.74175 0.00107388 219.84912 833.03355
    785.55377 0.00112939 219.83976 788.12457
    785.28238 0.00113498 219.8304 746.21107
    726.30428 0.00122703 219.82102 707.25011
    662.6854 0.00132944 219.81164 671.19406
    675.34383 0.00130996 219.80224 637.90907
    661.27212 0.00133759 219.79284 607.30933
    587.5793 0.00149035 219.78343 579.27077
    578.46584 0.00151709 219.77401 553.65945
    536.71357 0.00160377 219.76457 530.33261
    541.8401 0.00158427 219.75513 509.15508
    523.15577 0.00165139 219.74568 489.95139
    493.97334 0.00174043 219.73622 472.58526
    514.75426 0.00167574 219.72675 456.90921
    495.54974 0.0017361 219.71727 442.77929
    466.08976 0.00182945 219.70778 430.05733
    464.96043 0.00185228 219.69828 418.6116
    468.55126 0.00184007 219.68878 408.32344
    444.00271 0.00192837 219.67926 399.06431
    429.03895 0.00200381 219.66973 390.73273
    435.75165 0.00196498 219.6602 383.22891
    396.39989 0.0021852 219.65065 376.46196
    388.79089 0.00226063 219.64109 370.3492
    401.68897 0.00215109 219.63153 364.81904
    407.97738 0.00212016 219.62195 359.79805
    350.25362 0.0025195 219.61237 355.23006
    368.6503 0.00235523 219.60278 351.06158
    369.27726 0.0023547 219.59317 347.24617
    349.99709 0.00250199 219.58356 343.74251
    353.77603 0.00248411 219.57394 340.51645
    379.64709 0.0023 219.56431 337.53279
    356.11731 0.00245061 219.55467 334.76634
    371.45345 0.00232685 219.54502 332.19299
    352.07128 0.00247223 219.53536 329.79272
    344.98534 0.00254366 219.52569 327.54776
    328.18965 0.0026671 219.51601 325.44316
    334.84662 0.00263403 219.50632 323.46652
    336.90307 0.00258601 219.49663 321.60454
    317.2276 0.0027362 219.48692 319.84874
    353.23718 0.00248894 219.4772 318.19077
    340.80232 0.00258815 219.46748 316.62346
    336.73028 0.00259615 219.45774 315.14064
    336.55288 0.00260949 219.448 313.73772
    327.38892 0.00265326 219.43824 312.40838
    298.25698 0.00294655 219.42848 311.14938
    315.7852 0.00279707 219.41871 309.95724
    296.60634 0.0029645 219.40893 308.82883
    299.05523 0.00294655 219.39913 307.76144
    326.76117 0.00272024 219.38933 306.7533
    318.61479 0.00276132 219.37952 305.80097
    285.58106 0.00308549 219.3697 304.90341
    299.74798 0.00296297 219.35987 304.0585
    296.23347 0.00297888 219.35004 303.26533
    294.11299 0.00301992 219.34019 302.52246
    294.55093 0.00299492 219.33033 301.82927
    306.31793 0.00284482 219.32046 301.18379
    280.53942 0.00312977 219.31059 300.58583
    276.91035 0.00317895 219.3007 300.03426
    296.51626 0.0029761 219.29081 299.52915
    292.38 0.00300033 219.28091 299.06982
    279.79727 0.00309999 219.27099 298.65602
    302.60519 0.00286606 219.26107 298.28791
    288.43897 0.00301068 219.25114 297.96468
    297.6738 0.00291249 219.2412 297.68659
    279.03442 0.0031614 219.23125 297.45425
    285.68526 0.00306372 219.22129 297.2678
    289.01571 0.0030016 219.21132 297.12774
    288.99937 0.00302602 219.20134 297.03494
    293.26506 0.00296329 219.19135 296.98957
    305.09226 0.00283077 219.18135 296.99258
    309.44979 0.00282234 219.17135 297.04572
    293.5508 0.00297762 219.16133 297.15003
    301.72469 0.0028878 219.15131 297.30712
    288.20275 0.00305724 219.14127 297.51906
    283.75229 0.00311238 219.13123 297.78755
    319.97907 0.00276327 219.12118 298.12715
    309.36529 0.00283846 219.11112 298.51686
    298.60928 0.00290612 219.10104 298.97304
    290.64703 0.00299838 219.09096 299.49936
    297.4354 0.00297595 219.08087 300.10099
    276.99566 0.00317352 219.07077 300.78344
    290.82951 0.00304016 219.06067 301.55402
    290.58767 0.00299774 219.05055 302.42021
    292.1135 0.00299259 219.04042 303.39363
    322.24176 0.00271373 219.03029 304.48551
    339.61971 0.00259499 219.02014 305.71016
    307.51263 0.00287754 219.00999 307.08467
    298.44502 0.00297564 218.99982 308.62916
    316.15461 0.00277205 218.98965 310.36633
    319.74852 0.0027573 218.97947 312.32689
    341.30511 0.00259192 218.96928 314.54296
    339.15492 0.00261146 218.95908 317.05343
    345.87231 0.00255256 218.94887 319.90346
    345.72312 0.00253749 218.93865 323.14514
    358.09894 0.0024489 218.92842 326.83587
    353.65082 0.00250153 218.91818 331.04834
    356.16615 0.00251277 218.90793 335.85732
    355.73717 0.00250728 218.89768 341.34898
    357.99489 0.00249263 218.88741 347.61893
    365.55643 0.00243689 218.87714 354.77245
    355.15162 0.00249427 218.86686 362.92416
    372.79423 0.00241547 218.85656 372.19128
    427.51151 0.00210941 218.84626 382.71661
    427.92539 0.00209767 218.83595 394.63248
    419.37618 0.00212763 218.82563 408.08186
    438.96542 0.00203268 218.8153 423.21116
    457.65428 0.00194352 218.80497 440.16657
    459.18829 0.00192947 218.79462 459.07988
    455.69278 0.00194573 218.78426 480.11123
    475.28622 0.00185437 218.7739 503.37785
    545.52929 0.00159832 218.76352 528.99353
    556.29917 0.00155354 218.75314 557.05286
    573.47537 0.00151321 218.74274 587.62976
    608.53069 0.0014357 218.73234 620.74805
    655.79773 0.00132334 218.72193 656.45746
    652.20008 0.00133195 218.71151 694.71323
    645.97734 0.00133602 218.70108 735.44561
    730.05012 0.00118573 218.69064 778.53456
    792.55117 0.0010847 218.68019 823.81247
    829.27362 0.00104207 218.66974 871.01969
    849.16607 0.00101857 218.65927 919.9127
    949.19709 0.00091125 218.6488 970.09856
    969.10456 0.00089045 218.63831 1021.13324
    1045.46442 0.00083169 218.62782 1072.48701
    1029.21238 0.00085111 218.61732 1123.55709
    1130.14133 0.00077351 218.60681 1173.6182
    1199.5045 0.00073194 218.59629 1221.94491
    1263.26431 0.00068697 218.58576 1267.66557
    1314.95458 0.00066092 218.57522 1309.88676
    1346.2725 0.00064849 218.56467 1347.69406
    1421.0071 0.00061603 218.55412 1380.21823
    1434.90085 0.00061053 218.54355 1406.64676
    1442.09462 0.00060526 218.53298 1426.29448
    1481.39976 0.00058652 218.52239 1438.66058
    1526.46455 0.00057042 218.5118 1443.42261
    1452.31626 0.00060381 218.5012 1440.47724
    1356.90156 0.00065001 218.49059 1429.92182
    1415.68113 0.00061917 218.47997 1412.05234
    1412.39204 0.00061617 218.46934 1387.32912
    1383.34784 0.00062996 218.4587 1356.29128
    1299.7042 0.00067391 218.44805 1319.63595
    1221.64034 0.00071833 218.4374 1278.12541
    1187.65691 0.0007401 218.42673 1232.58224
    1164.8543 0.00075292 218.41606 1183.85545
    1079.47714 0.00080384 218.40538 1132.83011
    1051.31326 0.00083379 218.39469 1080.28379
    955.42774 0.00092701 218.38399 1027.02767
    882.44827 0.00100098 218.37328 973.77711
    910.29658 0.00097286 218.36256 921.1739
    863.28028 0.00102802 218.35183 869.7542
    744.73017 0.00118411 218.34109 819.9862
    718.2344 0.00123818 218.33035 772.26931
    686.05955 0.00130595 218.31959 726.85535
    662.30443 0.00134834 218.30883 683.99087
    630.19043 0.00142002 218.29806 643.83614
    592.40473 0.00148287 218.28728 606.47257
    561.39611 0.00156072 218.27649 571.94346
    532.76432 0.00164514 218.26569 540.25139
    527.90807 0.00167759 218.25488 511.31336
    523.07256 0.00166972 218.24406 485.05543
    473.28829 0.0018459 218.23324 461.35934
    472.84533 0.0018132 218.2224 440.08724
    449.33095 0.00191813 218.21156 421.07542
    443.03361 0.00196499 218.2007 404.16642
    420.34359 0.00206346 218.18984 389.17089
    400.16116 0.00217643 218.17897 375.92211
    421.33388 0.00205493 218.16809 364.24789
    407.80932 0.00210889 218.15721 353.98314
    381.24654 0.00224513 218.14631 344.96698
    409.62328 0.00211537 218.1354 337.05661
    381.66136 0.00227067 218.12449 330.10829
    358.68123 0.00242104 218.11356 324.0017
    349.6685 0.0024902 218.10263 318.62491
    370.92728 0.00233903 218.09169 313.87873
    365.76644 0.00237442 218.08074 309.67391
    361.97756 0.00242577 218.06978 305.93587
    337.87331 0.00261577 218.05881 302.59431
    325.18435 0.00269766 218.04783 299.59377
    349.3354 0.00246075 218.03685 296.88518
    322.83267 0.00268237 218.02585 294.42722
    329.9082 0.00265139 218.01485 292.18406
    348.32139 0.00250379 218.00384 290.12648
    309.69675 0.002842 217.99282 288.23054
    275.23089 0.00321835 217.98179 286.4737
    280.88041 0.0031375 217.97075 284.83958
    298.35601 0.00294319 217.9597 283.31371
    284.01348 0.00311004 217.94865 281.88417
    289.32391 0.0030513 217.93758 280.54044
    279.27849 0.00315824 217.92651 279.27478
    284.27234 0.00306698 217.91542 278.07869
    280.77256 0.00310487 217.90433 276.94668
    282.52954 0.00312112 217.89323 275.87347
    277.15979 0.00319536 217.88212 274.85459
    297.41325 0.00296063 217.871 273.8858
    284.18116 0.00309966 217.85988 272.9642
    276.44005 0.0031651 217.84874 272.08576
    275.02189 0.00321969 217.8376 271.24821
    261.87787 0.003416 217.82645 270.44903
    276.08784 0.00320911 217.81528 269.68608
    270.87583 0.00326517 217.80411 268.95708
    257.97634 0.00346021 217.79293 268.26028
    279.96463 0.00316469 217.78175 267.59425
    288.88519 0.00307599 217.77055 266.95676
    296.85702 0.00301569 217.75934 266.34665
    263.52786 0.00339686 217.74813 265.76265
    264.6567 0.00336461 217.73691 265.20328
    239.25335 0.00370196 217.72568 264.66746
    268.49023 0.00327022 217.71443 264.1543
    274.90655 0.00318292 217.70319 263.66229
    256.17324 0.00338883 217.69193 263.19068
    249.51154 0.00351458 217.68066 262.73858
    242.32853 0.00358788 217.66939 262.30517
    259.23496 0.00331239 217.6581 261.88952
    258.36701 0.00335644 217.64681 261.49114
    264.25306 0.00331622 217.63551 261.11273
    250.07971 0.00345841 217.6242 260.7462
    260.35791 0.00334812 217.61288 260.39473
    258.17225 0.00336006 217.60155 260.05776
    242.7255 0.00354277 217.59022 259.73464
    268.29315 0.00323718 217.57887 259.42504
    273.98147 0.00318365 217.56752 259.12813
    267.62766 0.00324018 217.55616 258.84362
    259.5559 0.00338257 217.54479 258.57108
    271.23932 0.00319734 217.53341 258.31011
    253.49623 0.00343861 217.52202 258.06021
    245.37592 0.00358059 217.51062 257.82106
    252.60659 0.003454 217.49922 257.59243
    255.88765 0.00340792 217.4878 257.37374
    248.86682 0.00352756 217.47638 257.16479
    255.39308 0.00340022 217.46495 256.96533
    249.68565 0.00352658 217.45351 256.77497
    258.73557 0.00340955 217.44206 256.59351
    255.72822 0.00342984 217.4306 256.42073
    273.25243 0.0031956 217.41914 256.25627
    269.08793 0.00326036 217.40766 256.09996
    231.40285 0.00376724 217.39618 255.9516
    260.18847 0.00337144 217.38469 255.81101
    263.82081 0.00336252 217.37319 255.67791
    250.27901 0.00350931 217.36168 255.55222
    256.8214 0.00342219 217.35016 255.43366
    232.90891 0.00374814 217.33864 255.32211
    264.75958 0.00330623 217.3271 255.21742
    262.61659 0.00335889 217.31556 255.11948
    249.91609 0.00353746 217.30401 255.02807
    281.57126 0.00313873 217.29245 254.94316
    248.57211 0.00354875 217.28088 254.86449
    237.89518 0.00369633 217.26931 254.79203
    255.70346 0.00346422 217.25772 254.72568
    270.14055 0.0033117 217.24613 254.66534
    256.19002 0.00346264 217.23452 254.61084
    259.97483 0.00344437 217.22291 254.56213
    274.96024 0.00321545 217.21129 254.51918
    257.04445 0.00346515 217.19966 254.48184
    256.5953 0.00348367 217.18803 254.45004
    238.62612 0.00375538 217.17638 254.42376
    258.68085 0.00341009 217.16473 254.40287
    246.02924 0.00360202 217.15307 254.38735
    255.51508 0.00341352 217.14139 254.37712
    271.77756 0.00319622 217.12971 254.37348
    266.5776 0.00326607 217.11803 254.37372
    242.82743 0.00360585 217.10633 254.37913
    262.42324 0.00330901 217.09463 254.38969
    275.77712 0.0031671 217.08291 254.40531
    273.15746 0.00316043 217.07119 254.42602
    235.23019 0.00368826 217.05946 254.4517
    221.44368 0.00391434 217.04772 254.48244
    228.59473 0.00380791 217.03597 254.51817
    252.11587 0.00346618 217.02422 254.55891
    245.60668 0.00351135 217.01245 254.60457
    247.5235 0.00347273 217.00068 254.65521
    258.6129 0.00331619 216.9889 254.71075
    250.25112 0.00347433 216.97711 254.77129
    246.93429 0.0034802 216.96531 254.83677
    239.43481 0.00364376 216.95351 254.90723
    229.73512 0.00379289 216.94169 254.98263
    250.03268 0.00345736 216.92987 255.06297
    250.38151 0.00349519 216.91804 255.14833
    264.1438 0.00328629 216.9062 255.23871
    260.84693 0.00334831 216.89435 255.3341
    249.5673 0.0034781 216.88249 255.43458
    274.51701 0.00317063 216.87063 255.5401
    245.89014 0.00356016 216.85875 255.65069
    239.4945 0.0036947 216.84687 255.76646
    237.50327 0.00367723 216.83498 255.88742
    277.32023 0.00316068 216.82308 256.01359
    267.08223 0.00329132 216.81118 256.14505
    262.66435 0.00332186 216.79926 256.28182
    254.45498 0.00344871 216.78734 256.42391
    251.97901 0.00350832 216.7754 256.5714
    258.76068 0.00340248 216.76346 256.72433
    239.8554 0.00367914 216.75151 256.88284
    276.56621 0.00316701 216.73956 257.04695
    282.15595 0.00310609 216.72759 257.21673
    241.20454 0.0036182 216.71562 257.3922
    235.64105 0.00372431 216.70363 257.57346
    251.0276 0.00351853 216.69164 257.76058
    257.69645 0.00342345 216.67965 257.95373
    276.69455 0.00317847 216.66764 258.15291
    251.71014 0.00352571 216.65562 258.35827
    240.95213 0.00368024 216.6436 258.56982
    238.46872 0.00374027 216.63157 258.78766
    265.67906 0.00334054 216.61952 259.01197
    244.98713 0.00360508 216.60748 259.24286
    244.55083 0.0035927 216.59542 259.4804
    245.36895 0.0036143 216.58335 259.72474
    270.34025 0.00328639 216.57128 259.97594
    284.75213 0.00312386 216.5592 260.23412
    243.40544 0.00362921 216.54711 260.49948
    252.37731 0.00344337 216.53501 260.77219
    253.4178 0.00343333 216.5229 261.05233
    257.56165 0.0033858 216.51079 261.34008
    264.90722 0.00326139 216.49866 261.63559
    266.18863 0.00324354 216.48653 261.93896
    253.62996 0.00340602 216.47439 262.25037
    249.5753 0.00343144 216.46224 262.57135
    267.92154 0.00322402 216.45009 262.89951
    260.59814 0.00330709 216.43792 263.23633
    239.00244 0.00362412 216.42575 263.58197
    265.1129 0.00325117 216.41357 263.9366
    258.11957 0.0033454 216.40138 264.30043
    254.07574 0.00339441 216.38918 264.67373
    243.88202 0.00355635 216.37697 265.05683
    269.2466 0.00322558 216.36476 265.44986
    251.89837 0.00348427 216.35254 265.85313
    253.64754 0.00346187 216.34031 266.26681
    233.82546 0.00372536 216.32807 266.69129
    265.79486 0.00327785 216.31582 267.12659
    272.69688 0.00320302 216.30356 267.57344
    254.99766 0.00340256 216.2913 268.03193
    250.97187 0.00348682 216.27903 268.50245
    270.50438 0.00323167 216.26675 268.98526
    275.47429 0.00315197 216.25446 269.48084
    285.46034 0.00305504 216.24217 269.98929
    250.76691 0.00353093 216.22986 270.5115
    268.22142 0.00329239 216.21755 271.04766
    267.28562 0.0033242 216.20523 271.59829
    267.76945 0.00329453 216.1929 272.16387
    245.65787 0.0035807 216.18056 272.74535
    246.58578 0.00358402 216.16822 273.34218
    247.98463 0.00350811 216.15586 273.95595
    269.78869 0.00325507 216.1435 274.58706
    300.20916 0.00293318 216.13113 275.23629
    271.6692 0.00319649 216.11876 275.9044
    272.71946 0.00319569 216.10637 276.59218
    293.77649 0.00301235 216.09398 277.30064
    261.02327 0.00340645 216.08157 278.03087
    274.87211 0.00322836 216.06916 278.78422
    275.62872 0.00322533 216.05675 279.5618
    259.42094 0.00343835 216.04432 280.3651
    272.56436 0.00323018 216.03189 281.19555
    275.95826 0.00322275 216.01944 282.055
    284.08565 0.0031448 216.00699 282.94582
    281.08603 0.00315774 215.99453 283.86972
    272.19381 0.00324089 215.98207 284.82928
    281.07259 0.00314795 215.96959 285.82729
    299.10132 0.0029712 215.95711 286.86652
    280.04726 0.0031673 215.94462 287.95075
    263.67113 0.00337639 215.93212 289.08306
    275.15745 0.00317469 215.91961 290.26845
    287.77035 0.00302144 215.9071 291.511
    298.1386 0.0028921 215.89457 292.81578
    285.07816 0.00304605 215.88204 294.18828
    276.53726 0.00313575 215.8695 295.63407
    286.66419 0.00304985 215.85696 297.15994
    279.12317 0.00307361 215.8444 298.77365
    299.23819 0.00288397 215.83184 300.48233
    309.09087 0.00277577 215.81927 302.29432
    271.92099 0.00319595 215.80669 304.21841
    275.29159 0.00315852 215.7941 306.26335
    295.43248 0.00293243 215.7815 308.44014
    310.20975 0.00276567 215.7689 310.7589
    304.04111 0.00286254 215.75629 313.23101
    295.61961 0.0029476 215.74367 315.86756
    292.68622 0.0029824 215.73104 318.68049
    281.07583 0.00311009 215.71841 321.6807
    307.69141 0.00281239 215.70576 324.88242
    317.7363 0.00271124 215.69311 328.2973
    302.47355 0.00287043 215.68045 331.93813
    332.01929 0.00263396 215.66779 335.81671
    346.1802 0.00252027 215.65511 339.94504
    335.04654 0.00260904 215.64243 344.33251
    333.70283 0.00258903 215.62974 348.99353
    330.6433 0.00264522 215.61704 353.93534
    327.35965 0.00267278 215.60433 359.16844
    347.01449 0.00253102 215.59161 364.69948
    377.15597 0.00232129 215.57889 370.53472
    350.57474 0.00247918 215.56616 376.67858
    352.66704 0.00247572 215.55342 383.13071
    366.03343 0.00240902 215.54067 389.89657
    401.8928 0.00217797 215.52792 396.97375
    395.22483 0.00221303 215.51516 404.35732
    434.99744 0.00201493 215.50239 412.04094
    409.29092 0.00213644 215.48961 420.0155
    407.44075 0.00215173 215.47682 428.26526
    432.31597 0.00202788 215.46403 436.78245
    445.04829 0.00196745 215.45123 445.54592
    432.61903 0.00203825 215.43842 454.53571
    461.00459 0.00191442 215.4256 463.72698
    465.0308 0.00188898 215.41277 473.09262
    479.07699 0.00185203 215.39994 482.59774
    501.94606 0.0017772 215.3871 492.21639
    490.71753 0.00180927 215.37425 501.90764
    502.3147 0.00177573 215.36139 511.63287
    488.86576 0.00180971 215.34853 521.34829
    554.02703 0.00159349 215.33565 531.00919
    547.20705 0.00161889 215.32277 540.56532
    509.10551 0.0017331 215.30988 549.97697
    575.17455 0.00153193 215.29699 559.19172
    582.54748 0.00150667 215.28408 568.17005
    582.52284 0.00148787 215.27117 576.86998
    644.89773 0.001345 215.25825 585.25893
    640.36128 0.00135935 215.24532 593.31326
    612.94182 0.00141342 215.23239 601.02009
    589.67355 0.00146614 215.21944 608.38163
    632.67416 0.00136101 215.20649 615.42262
    663.22453 0.00129536 215.19353 622.17765
    669.63955 0.00128606 215.18057 628.70456
    655.96491 0.00131151 215.16759 635.0805
    627.71211 0.00137904 215.15461 641.40386
    634.86486 0.00137032 215.14162 647.78524
    688.38112 0.00125744 215.12862 654.35497
    709.93874 0.0012112 215.11562 661.26695
    712.89562 0.00121061 215.1026 668.67434
    741.07352 0.00116976 215.08958 676.74533
    758.26325 0.00114733 215.07655 685.65873
    727.13473 0.00119949 215.06352 695.58655
    723.8773 0.00119677 215.05047 706.71162
    731.85483 0.00118978 215.03742 719.236
    743.51132 0.00117751 215.02436 733.33864
    703.31787 0.00123976 215.01129 749.20666
    786.81399 0.00110955 214.99822 767.02835
    811.90655 0.00106954 214.98513 786.9761
    845.01829 0.0010289 214.97204 809.21181
    831.3137 0.00105445 214.95894 833.93953
    894.3004 0.00097888 214.94584 861.30329
    888.58464 0.00098403 214.93272 891.45523
    954.22305 0.00092454 214.9196 924.53497
    975.9343 0.00089425 214.90647 960.67226
    936.46988 0.00092911 214.89333 999.94274
    979.16705 0.00089483 214.88019 1042.49845
    1073.78704 0.00081524 214.86704 1088.38715
    1112.68716 0.00078934 214.85388 1137.66307
    1165.22261 0.00075857 214.84071 1190.35646
    1194.76053 0.00072857 214.82753 1246.47523
    1243.49407 0.000703 214.81435 1305.98321
    1316.92626 0.00066771 214.80116 1368.81763
    1382.38788 0.00063883 214.78796 1434.95201
    1426.3931 0.0006222 214.77475 1504.24026
    1526.09621 0.00058064 214.76154 1576.53474
    1652.23444 0.0005325 214.74832 1651.6503
    1721.74886 0.0005125 214.73509 1729.34342
    1831.83927 0.00048191 214.72185 1809.34089
    1832.79562 0.00048264 214.70861 1891.38987
    1936.27288 0.0004619 214.69536 1975.09864
    2054.51247 0.00043104 214.6821 2060.06941
    2115.5069 0.0004164 214.66883 2145.8556
    2189.40327 0.00040349 214.65555 2231.96681
    2320.99 0.00037755 214.64227 2317.82656
    2424.6035 0.00036076 214.62898 2402.98163
    2555.3278 0.00034212 214.61568 2486.80338
    2696.04364 0.00031987 214.60238 2568.71667
    2762.98029 0.00031163 214.58906 2648.15552
    2762.29633 0.00031341 214.57574 2724.59252
    2886.23291 0.00029866 214.56242 2797.51518
    2984.95628 0.00029064 214.54908 2866.61985
    2970.64646 0.00028931 214.53574 2931.5669
    3030.4533 0.00028231 214.52239 2992.18142
    3045.07781 0.0002834 214.50903 3048.3961
    3064.31831 0.00028093 214.49566 3100.2615
    3138.78629 0.0002733 214.48229 3147.89337
    3247.10451 0.0002663 214.46891 3191.62987
    3190.90598 0.00026921 214.45552 3231.70844
    3192.02808 0.0002696 214.44212 3268.48964
    3163.59686 0.00027477 214.42872 3302.34954
    3152.23535 0.00027533 214.41531 3333.64304
    3246.07898 0.00026744 214.40189 3362.65903
    3332.34217 0.00026213 214.38846 3389.80307
    3314.55271 0.00026147 214.37503 3415.19784
    3293.44767 0.00026362 214.36159 3439.03101
    3426.9357 0.00025468 214.34814 3461.40503
    3437.10866 0.00025334 214.33468 3482.32942
    3431.89877 0.00025432 214.32122 3501.74355
    3519.04871 0.00024717 214.30774 3519.51272
    3506.15201 0.00024659 214.29427 3535.44494
    3486.311 0.00025019 214.28078 3549.26735
    3668.04007 0.00023937 214.26729 3560.68613
    3732.69908 0.00023441 214.25378 3569.34328
    3669.86787 0.00023936 214.24028 3574.8636
    3692.65921 0.00023637 214.22676 3576.87083
    3720.36762 0.00023348 214.21324 3574.97024
    3806.15774 0.00023049 214.1997 3568.80313
    3850.14618 0.00022791 214.18617 3558.07057
    3723.66273 0.00023555 214.17262 3542.50099
    3699.14204 0.00023733 214.15907 3521.89596
    3651.348 0.00023836 214.1455 3496.13686
    3649.39317 0.00023916 214.13194 3465.19503
    3645.70216 0.00024303 214.11836 3429.06281
    3607.17383 0.00024436 214.10478 3387.8625
    3497.40284 0.00025334 214.09119 3341.78693
    3421.41816 0.00025822 214.07759 3291.06077
    3322.32798 0.00026533 214.06398 3235.99426
    3222.33769 0.00027473 214.05037 3176.86326
    3084.16264 0.00028773 214.03675 3114.00903
    3054.53219 0.00029012 214.02312 3047.79694
    2985.64223 0.00029703 214.00949 2978.60119
    2888.2561 0.00030455 213.99584 2906.78397
    2733.31747 0.00032083 213.98219 2832.70803
    2661.6578 0.00033136 213.96854 2756.78294
    2569.16585 0.00034009 213.95487 2679.26339
    2460.79698 0.00035429 213.9412 2600.54267
    2456.38373 0.00035377 213.92752 2520.95633
    2366.81116 0.00036338 213.91383 2440.832
    2180.12894 0.00039507 213.90014 2360.48522
    2123.05695 0.00040729 213.88644 2280.27007
    2120.35974 0.00040496 213.87273 2200.38469
    2001.09669 0.00043314 213.85901 2121.15985
    1876.7564 0.00046098 213.84529 2042.84568
    1883.40406 0.00045451 213.83156 1965.69065
    1784.29411 0.00048171 213.81782 1889.91715
    1677.65506 0.00051489 213.80407 1815.76207
    1600.97197 0.00054055 213.79032 1743.33331
    1588.14317 0.00054745 213.77656 1672.81979
    1510.73263 0.00056968 213.76279 1604.36435
    1430.806 0.00060041 213.74902 1538.0627
    1354.85505 0.00064077 213.73523 1474.0126
    1328.1846 0.00065242 213.72145 1412.31262
    1278.45266 0.00068485 213.70765 1352.96105
    1232.92308 0.00070747 213.69384 1296.02326
    1254.71817 0.00068941 213.68003 1241.53407
    1152.122 0.00075362 213.66621 1189.49343
    1135.10037 0.00077085 213.65239 1139.91576
    1057.32678 0.00081991 213.63856 1092.80017
    1049.07447 0.00083118 213.62471 1048.15864
    974.82617 0.00089083 213.61087 1005.93436
    932.33432 0.00093442 213.59701 966.13456
    883.70156 0.0009925 213.58315 928.71962
    886.09528 0.000994 213.56928 893.66212
    865.5421 0.00101483 213.5554 860.92296
    790.2933 0.00111438 213.54152 830.46603
    734.47104 0.00118322 213.52763 802.21343
    748.14942 0.00115979 213.51373 776.12633
    742.57115 0.00117637 213.49982 752.12611
    742.60101 0.00117817 213.48591 730.15579
    711.52491 0.00123199 213.47199 710.14043
    696.16457 0.00126078 213.45806 692.01217
    685.66502 0.00127536 213.44413 675.67501
    696.50661 0.00125736 213.43019 661.05505
    655.84843 0.00134861 213.41624 648.06879
    665.10646 0.00132944 213.40228 636.62875
    623.3178 0.00141931 213.38832 626.64759
    669.75958 0.00131895 213.37435 618.04073
    659.71215 0.00133939 213.36037 610.70674
    585.48755 0.00151683 213.34639 604.55767
    601.2919 0.00148014 213.33239 599.49834
    599.47145 0.00148148 213.31839 595.43667
    625.5991 0.00141525 213.30439 592.27457
    604.3541 0.00145637 213.29037 589.91453
    606.28137 0.00144641 213.27635 588.25876
    591.33481 0.00147363 213.26233 587.20098
    590.27224 0.00147359 213.24829 586.63905
    607.83657 0.00143687 213.23425 586.47434
    614.49831 0.00140769 213.2202 586.59906
    619.8725 0.00138079 213.20614 586.90742
    609.21633 0.00140613 213.19208 587.29476
    617.89195 0.0013943 213.17801 587.65177
    590.65263 0.0014637 213.16393 587.8786
    635.11991 0.00135766 213.14985 587.87045
    644.13227 0.00132358 213.13575 587.53879
    549.98542 0.00155591 213.12165 586.79464
    574.43053 0.00149718 213.10755 585.56241
    574.53184 0.00149294 213.09343 583.77494
    609.02678 0.00142025 213.07931 581.38228
    596.77964 0.00144933 213.06519 578.34996
    557.11763 0.00155437 213.05105 574.65774
    557.74594 0.00155017 213.03691 570.3028
    555.9513 0.00156637 213.02276 565.29851
    581.16745 0.00150231 213.00861 559.66956
    564.11488 0.00155212 212.99444 553.45524
    554.36343 0.00156417 212.98027 546.70743
    492.74809 0.00175363 212.9661 539.47577
    535.17489 0.00162336 212.95191 531.82391
    537.5725 0.00162441 212.93772 523.81527
    507.91116 0.00172497 212.92352 515.51542
    475.05804 0.0018358 212.90932 506.98513
    482.21953 0.00179462 212.89511 498.2917
    472.86837 0.00184914 212.88089 489.48448
    438.35134 0.0020036 212.86666 480.62278
    499.63858 0.0017683 212.85243 471.75777
    460.1433 0.00191047 212.83819 462.93673
    417.93348 0.00208027 212.82394 454.20105
    406.1342 0.00214314 212.80969 445.59016
    430.06248 0.00203797 212.79542 437.14252
    416.0476 0.00211191 212.78116 428.88011
    391.54521 0.00224717 212.76688 420.83398
    382.61579 0.00230544 212.7526 413.02783
    357.83066 0.0024272 212.73831 405.48018
    373.20977 0.00235272 212.72401 398.20743
    360.46391 0.00245386 212.70971 391.22639
    395.10804 0.0022485 212.6954 384.53935
    383.84233 0.00232247 212.68108 378.15735
    355.66035 0.00248511 212.66676 372.08498
    340.39971 0.00258892 212.65243 366.32369
    357.74498 0.00247509 212.63809 360.87324
    336.87698 0.00266017 212.62375 355.73401
    322.3835 0.00273782 212.60939 350.89619
    322.15091 0.00276388 212.59504 346.35682
    319.84105 0.00276104 212.58067 342.10842
    330.89988 0.00265281 212.5663 338.14327
    322.67447 0.00271117 212.55192 334.45089
    324.42049 0.00268278 212.53753 331.02331
    319.41577 0.00269484 212.52314 327.84607
    313.80472 0.00276222 212.50874 324.90995
    296.9415 0.0028948 212.49433 322.20349
    289.09207 0.0029796 212.47992 319.71598
    297.65787 0.00288937 212.4655 317.43552
    294.99004 0.00292697 212.45107 315.3514
    305.48454 0.00281379 212.43663 313.45389
    293.16643 0.00293129 212.42219 311.73116
    291.38478 0.0029447 212.40774 310.17459
    311.84398 0.002752 212.39329 308.77618
    302.26172 0.00285422 212.37883 307.52733
    295.17992 0.00292804 212.36436 306.42102
    297.36561 0.00292385 212.34988 305.45172
    277.91522 0.00314097 212.3354 304.61284
    283.29332 0.00305786 212.32091 303.90083
    315.47688 0.00275546 212.30641 303.31191
    292.65492 0.00294657 212.29191 302.84484
    282.94633 0.00306389 212.2774 302.49744
    317.26934 0.00273399 212.26288 302.27018
    307.02063 0.00281949 212.24836 302.16313
    298.50995 0.00291914 212.23383 302.17878
    311.59199 0.00278469 212.21929 302.31953
    298.68336 0.00291132 212.20475 302.591
    320.47002 0.00273045 212.1902 302.9974
    319.43773 0.00273229 212.17564 303.54565
    303.45239 0.00285798 212.16107 304.24271
    314.55969 0.0027689 212.1465 305.09741
    315.63137 0.00275118 212.13193 306.11857
    299.97147 0.00291715 212.11734 307.31903
    292.77925 0.00300143 212.10275 308.70948
    300.12939 0.00290307 212.08815 310.30288
    311.68313 0.00280254 212.07355 312.11324
    292.22546 0.00298681 212.05893 314.15516
    322.35667 0.00270864 212.04431 316.4448
    309.37385 0.00284842 212.02969 318.997
    295.56392 0.00297607 212.01506 321.83265
    314.58277 0.0027874 212.00042 324.96835
    334.31195 0.00262442 211.98577 328.42304
    355.15052 0.00247655 211.97112 332.21585
    359.35714 0.0024658 211.95646 336.36713
    355.89254 0.00250183 211.9418 340.89411
    363.34953 0.00242813 211.92712 345.82279
    322.83403 0.0027448 211.91244 351.17103
    338.01821 0.00263068 211.89776 356.95945
    339.58163 0.00262335 211.88306 363.20784
    364.37521 0.00243839 211.86837 369.9368
    376.98586 0.00236908 211.85366 377.16094
    393.85881 0.00223682 211.83895 384.90764
    394.15918 0.00221391 211.82423 393.1901
    416.02123 0.00209855 211.8095 402.02498
    382.17652 0.00226463 211.79477 411.42712
    383.71347 0.00226651 211.78003 421.40922
    402.9689 0.00214304 211.76528 431.97783
    456.09775 0.00187762 211.75053 443.15321
    444.72246 0.00193572 211.73577 454.93557
    460.0916 0.00186651 211.721 467.32799
    486.724 0.00176824 211.70623 480.32994
    458.39724 0.00189446 211.69145 493.93516
    509.11917 0.00169395 211.67667 508.137
    467.3687 0.00185313 211.66187 522.91184
    472.57594 0.00182669 211.64707 538.25398
    547.32881 0.00157354 211.63227 554.12856
    560.85595 0.001539 211.61746 570.50081
    551.34276 0.00157081 211.60264 587.32502
    558.52802 0.00153599 211.58781 604.55419
    576.99039 0.00150271 211.57298 622.1163
    615.36154 0.00140931 211.55814 639.95546
    617.01218 0.00140984 211.54329 657.98045
    657.39679 0.00132985 211.52844 676.09693
    684.06698 0.00127978 211.51358 694.1949
    695.24398 0.00124933 211.49872 712.16377
    719.78031 0.00120835 211.48385 729.8638
    766.8501 0.00113072 211.46897 747.16841
    771.91478 0.00111886 211.45408 763.9199
    781.93412 0.0011189 211.43919 779.95917
    755.80565 0.00114845 211.42429 795.11988
    803.99852 0.00108597 211.40939 809.22674
    817.41902 0.00107588 211.39448 822.11168
    846.6799 0.00103457 211.37956 833.60516
    884.53086 0.00098738 211.36463 843.53422
    874.56207 0.0009975 211.3497 851.73955
    897.94184 0.00096657 211.33477 858.06978
    803.99908 0.00108619 211.31982 862.39217
    860.05984 0.0010213 211.30487 864.60852
    858.78331 0.00101576 211.28991 864.63
    819.23997 0.00107586 211.27495 862.41107
    828.19913 0.00105436 211.25998 857.94651
    783.15994 0.00111778 211.245 851.27155
    840.59665 0.00105298 211.23002 842.46482
    836.92459 0.00105934 211.21503 831.64374
    797.35227 0.00111132 211.20004 818.96843
    751.47604 0.00117853 211.18503 804.62089
    780.47605 0.00113029 211.17002 788.78596
    713.96676 0.00123908 211.15501 771.68905
    755.03652 0.0011754 211.13999 753.55089
    746.3499 0.00118794 211.12496 734.57788
    678.29153 0.00129267 211.10992 714.98655
    624.91539 0.00140505 211.09488 694.95392
    631.65753 0.00138362 211.07983 674.66635
    634.39006 0.00136176 211.06478 654.28679
    596.97642 0.00146124 211.04972 633.96248
    573.7284 0.00150435 211.03465 613.82911
    545.09997 0.00158417 211.01958 594.00208
    531.37581 0.00163039 211.0045 574.57165
    508.53276 0.0016888 210.98941 555.63338
    498.86541 0.00172727 210.97432 537.26159
    484.29953 0.00178749 210.95922 519.51827
    473.52391 0.00182695 210.94412 502.45661
    478.36644 0.00182019 210.929 486.10884
    435.14597 0.00196746 210.91388 470.5134
    438.45007 0.00195653 210.89876 455.67635
    376.41742 0.00229269 210.88363 441.6147
    391.44039 0.00221176 210.86849 428.3309
    402.72077 0.0021386 210.85335 415.82239
    393.93552 0.00221632 210.8382 404.07409
    396.59513 0.00217821 210.82304 393.07692
    378.26037 0.00227846 210.80788 382.80025
    379.18233 0.00229273 210.79271 373.22486
    365.04083 0.00238739 210.77753 364.32335
    331.39984 0.00265221 210.76235 356.06711
    327.28166 0.00266892 210.74716 348.42251
    325.89701 0.0026468 210.73197 341.3617
    342.99992 0.00255021 210.71677 334.84491
    323.84013 0.00268427 210.70156 328.8427
    327.52406 0.00264353 210.68634 323.32236
    307.89315 0.0028328 210.67112 318.25175
    306.4958 0.00284647 210.6559 313.60012
    336.40828 0.00260548 210.64066 309.33841
    321.61424 0.00272533 210.62543 305.43386
    321.8988 0.00273606 210.61018 301.86138
    331.04816 0.00264916 210.59493 298.59479
    314.56649 0.00278829 210.57967 295.60952
    301.05391 0.00290842 210.56441 292.88276
    277.65928 0.00315839 210.54913 290.39245
    288.10077 0.00302669 210.53386 288.11989
    267.39489 0.00330009 210.51857 286.0442
    292.29161 0.00303209 210.50329 284.14935
    265.81444 0.00331103 210.48799 282.41949
    259.7904 0.0033777 210.47269 280.84015
    257.12092 0.00344319 210.45738 279.39768
    277.29465 0.00320103 210.44206 278.08074
    288.08765 0.00307919 210.42674 276.87653
    259.12104 0.00345612 210.41142 275.77593
    252.87578 0.00348023 210.39608 274.76964
    281.19945 0.003139 210.38074 273.84936
    258.88822 0.00344568 210.3654 273.00737
    279.65509 0.00314444 210.35005 272.23795
    276.13539 0.00318129 210.33469 271.53283
    286.9706 0.00305802 210.31932 270.8878
    276.26566 0.00310684 210.30395 270.30305
    283.87214 0.00304721 210.28858 269.76365
    273.06879 0.00321797 210.27319 269.27096
    270.65393 0.00320926 210.2578 268.82166
    276.65476 0.0031396 210.24241 268.41189
    255.23516 0.00337001 210.22701 268.03952
    260.70852 0.00326135 210.2116 267.7019
    276.81419 0.00313757 210.19619 267.39687
    252.40622 0.0034769 210.18077 267.12254
    266.38208 0.0032561 210.16534 266.87731
    279.41277 0.00307212 210.14991 266.65914
    245.88034 0.00349819 210.13447 266.46727
    238.61324 0.00363057 210.11902 266.30036
    241.88463 0.00359885 210.10357 266.15743
    245.79115 0.00354482 210.08812 266.0376
    283.58004 0.00305808 210.07265 265.94002
    267.2194 0.003256 210.05718 265.86404
    250.39374 0.00342153 210.04171 265.80916
    247.86204 0.0034978 210.02623 265.77482
    264.99111 0.00329714 210.01074 265.76064
    292.9811 0.0029788 209.99524 265.76626
    239.0109 0.00367952 209.97974 265.79133
    284.19832 0.00306442 209.96424 265.8358
    259.99669 0.00331076 209.94873 265.89892
    252.7739 0.00344901 209.93321 265.98118
    270.4705 0.00325807 209.91768 266.08226
    269.72423 0.0032564 209.90215 266.20205
    266.20155 0.00330387 209.88662 266.34057
    254.72454 0.00341081 209.87107 266.49788
    256.20184 0.00343472 209.85552 266.67355
    275.29424 0.0032136 209.83997 266.86831
    269.12924 0.00326748 209.82441 267.08198
    263.5698 0.00331627 209.80884 267.3147
    250.48597 0.00348804 209.79327 267.56663
    282.80854 0.00307942 209.77769 267.83793
    266.6939 0.00329975 209.7621 268.12862
    249.43246 0.00355155 209.74651 268.43937
    271.90228 0.00320208 209.73092 268.77023
    281.96228 0.00308389 209.71531 269.12154
    274.55525 0.00317758 209.6997 269.49362
    257.47424 0.00345367 209.68409 269.88679
    248.99266 0.00358131 209.66847 270.30156
    275.12123 0.00322371 209.65284 270.73777
    281.2458 0.00315339 209.63721 271.19675
    269.79919 0.00325605 209.62157 271.67861
    281.95184 0.00310191 209.60592 272.18388
    263.46637 0.00335627 209.59027 272.71308
    270.99355 0.00328356 209.57461 273.26847
    275.08718 0.00319844 209.55895 273.84691
    241.28303 0.00366627 209.54328 274.45165
    243.16419 0.00360872 209.52761 275.08296
    265.42122 0.00328239 209.51192 275.74157
    290.74986 0.00297861 209.49624 276.42829
    258.80356 0.00335743 209.48054 277.14402
    263.04319 0.00329332 209.46484 277.88897
    259.95682 0.0033204 209.44914 278.66527
    284.71334 0.00300565 209.43343 279.47217
    262.7 0.00328223 209.41771 280.31311
    267.78932 0.00323952 209.40199 281.18802
    268.57463 0.00323438 209.38626 282.09812
    272.66037 0.00317532 209.37053 283.04391
    265.26834 0.00322662 209.35478 284.02805
    286.54728 0.00297634 209.33904 285.05132
    286.95253 0.00299544 209.32329 286.11518
    265.71342 0.00326796 209.30753 287.22118
    266.84011 0.00325909 209.29176 288.37097
    275.13067 0.00315867 209.27599 289.56552
    280.00068 0.0030913 209.26022 290.81075
    291.3739 0.00297658 209.24443 292.10274
    309.99995 0.00281033 209.22865 293.44615
    286.21325 0.00304959 209.21285 294.84314
    297.36812 0.00293837 209.19705 296.29604
    285.21585 0.00304591 209.18125 297.80733
    252.229 0.00343528 209.16544 299.3803
    264.55981 0.00330567 209.14962 301.01624
    301.32689 0.00290451 209.13379 302.71894
    281.90246 0.00311865 209.11797 304.4915
    278.19958 0.00317414 209.10213 306.33732
    274.49619 0.0032024 209.08629 308.26002
    296.25218 0.00295235 209.07044 310.2621
    319.82614 0.00273995 209.05459 312.35034
    313.52463 0.00277794 209.03873 314.52798
    322.06835 0.00270549 209.02287 316.79988
    305.56962 0.00287799 209.007 319.17137
    321.19945 0.00272718 208.99112 321.64824
    311.347 0.00281882 208.97524 324.23527
    316.25281 0.00277794 208.95935 326.9428
    295.55918 0.00297147 208.94346 329.77695
    317.71077 0.00278887 208.92756 332.74664
    333.79651 0.00264931 208.91166 335.8618
    300.09256 0.00293213 208.89575 339.13371
    322.76804 0.00274748 208.87983 342.57301
    338.95848 0.00262826 208.86391 346.19881
    338.44704 0.00264405 208.84798 350.02601
    345.92461 0.00259281 208.83205 354.07438
    341.40603 0.00259585 208.81611 358.36693
    348.38348 0.00253895 208.80016 362.93042
    388.04721 0.00227751 208.78421 367.79615
    369.90034 0.00239152 208.76825 372.99747
    375.30823 0.00236068 208.75229 378.58352
    383.66249 0.00230435 208.73632 384.60138
    402.78637 0.00217308 208.72035 391.10953
    434.70139 0.00200656 208.70437 398.17604
    404.70351 0.00214344 208.68839 405.88013
    457.73558 0.00188215 208.67239 414.30804
    437.23066 0.00200083 208.6564 423.57577
    426.24315 0.00201772 208.64039 433.79989
    459.61816 0.00187413 208.62439 445.11901
    493.10216 0.00174887 208.60837 457.69094
    517.17235 0.00166631 208.59235 471.69377
    565.47904 0.00152786 208.57633 487.31761
    552.29902 0.00157166 208.5603 504.80465
    556.43357 0.00154543 208.54426 524.39309
    596.06756 0.00144933 208.52822 546.35476
    601.45104 0.00144801 208.51217 570.98599
    633.92137 0.001365 208.49612 598.60722
    653.11574 0.00133692 208.48006 629.54179
    745.71914 0.00116189 208.46399 664.19334
    742.05003 0.00117285 208.44792 702.92215
    777.11415 0.00112571 208.43184 746.12637
    820.15858 0.00106347 208.41576 794.21155
    847.62548 0.00102794 208.39967 847.58681
    967.82754 0.00090689 208.38358 906.65785
    940.83485 0.00092095 208.36748 971.77777
    1066.7122 0.00081951 208.35138 1043.39989
    1113.38479 0.0007917 208.33527 1121.831
    1222.08918 0.00071653 208.31915 1207.37646
    1278.1213 0.00068897 208.30303 1300.29103
    1349.98409 0.00065473 208.2869 1400.75283
    1378.13328 0.00063821 208.27077 1508.83444
    1562.55408 0.00056389 208.25463 1624.68926
    1668.97886 0.00052819 208.23849 1748.18936
    1728.05374 0.0005099 208.22234 1879.16214
    1911.80286 0.00046281 208.20618 2017.31719
    2032.45474 0.00043145 208.19002 2162.23472
    2194.95805 0.00039868 208.17386 2313.26148
    2321.157 0.00038001 208.15768 2469.87535
    2515.60433 0.00035145 208.14151 2631.11902
    2657.62201 0.00033232 208.12532 2795.95904
    2887.77936 0.00030898 208.10914 2963.18424
    3075.8094 0.00028685 208.09294 3131.39617
    3256.47591 0.00027133 208.07674 3298.90394
    3491.11204 0.00025508 208.06054 3464.12456
    3648.63788 0.00024407 208.04433 3624.97425
    3888.01217 0.00022872 208.02811 3779.28753
    4010.86538 0.00022277 208.01189 3924.73969
    4272.1331 0.00020676 207.99566 4058.89177
    4362.08019 0.00020377 207.97943 4179.25477
    4455.18479 0.00019899 207.96319 4283.32042
    4644.48873 0.00018965 207.94695 4368.9134
    4656.08116 0.00018908 207.9307 4433.9361
    4815.5295 0.0001801 207.91444 4476.75595
    4785.36139 0.00018027 207.89818 4496.25626
    4718.92845 0.00018375 207.88192 4491.91557
    4659.76462 0.00018585 207.86564 4463.87404
    4592.50926 0.00018774 207.84937 4412.84065
    4481.42216 0.0001933 207.83309 4340.14161
    4261.58948 0.00020135 207.8168 4247.56477
    4057.16431 0.00021163 207.8005 4137.25468
    3810.13841 0.00022737 207.78421 4011.58074
    3719.62159 0.00023334 207.7679 3873.10794
    3561.34275 0.00024274 207.75159 3724.14487
    3370.57332 0.00025633 207.73528 3567.17716
    3256.84617 0.0002629 207.71896 3404.47486
    3048.41114 0.00028428 207.70263 3238.13979
    2794.68873 0.00031123 207.6863 3070.08434
    2654.30964 0.00032606 207.66996 2902.12664
    2539.13291 0.00034595 207.65362 2735.58048
    2349.92058 0.00036954 207.63727 2571.8792
    2148.33451 0.0004037 207.62092 2412.16764
    2036.12746 0.00042824 207.60456 2257.41871
    1923.85492 0.00045362 207.5882 2108.43996
    1761.74298 0.00049438 207.57183 1965.88424
    1682.9331 0.00052283 207.55545 1830.33977
    1613.36672 0.00053809 207.53907 1702.01248
    1416.70541 0.00061422 207.52269 1581.23399
    1339.96137 0.00065498 207.5063 1468.13715
    1337.3952 0.00065877 207.4899 1362.74922
    1198.90538 0.00073795 207.4735 1265.00627
    1181.44755 0.00074475 207.45709 1174.81534
    1081.59145 0.00080707 207.44068 1091.85071
    1051.95975 0.00083214 207.42426 1015.89661
    971.30441 0.00091242 207.40784 946.63251
    924.0041 0.00094793 207.39141 883.70189
    905.20392 0.00097127 207.37498 826.72181
    825.30886 0.00106336 207.35854 775.3228
    818.89594 0.001063 207.34209 729.03451
    748.21179 0.00117498 207.32564 687.48134
    726.71797 0.00121862 207.30919 650.26084
    716.74908 0.00124175 207.29273 616.98144
    712.2937 0.00125225 207.27626 587.26729
    657.68544 0.00134826 207.25979 560.77692
    625.45511 0.0014103 207.24331 537.14304
    613.73597 0.00145297 207.22683 516.07114
    564.85899 0.00157328 207.21034 497.2737
    558.5541 0.00158883 207.19385 480.4881
    563.00721 0.00158635 207.17736 465.47592
    517.99474 0.00170428 207.16085 452.02262
    526.52962 0.00167866 207.14434 439.94354
    530.94868 0.00166751 207.12783 429.05339
    486.69713 0.00179496 207.11131 419.20967
    468.18296 0.00187502 207.09479 410.28029
    456.38157 0.00190834 207.07826 402.14999
    416.25511 0.00208115 207.06172 394.71866
    431.07112 0.00200537 207.04518 387.90385
    447.03263 0.00194694 207.02864 381.62241
    441.31598 0.00195948 207.01209 375.81474
    455.31133 0.00192631 206.99553 370.42602
    394.69894 0.00221196 206.97897 365.40941
    340.63371 0.00252772 206.96241 360.72499
    391.18148 0.00220869 206.94584 356.34167
    388.68906 0.00223806 206.92926 352.22483
    356.98546 0.00243496 206.91268 348.35289
    370.04699 0.00233635 206.89609 344.70487
    362.05334 0.00236047 206.8795 341.26299
    345.83595 0.00249173 206.8629 338.0119
    341.67613 0.00257075 206.8463 334.9407
    345.74129 0.00251692 206.82969 332.03423
    345.4809 0.00251479 206.81308 329.28495
    371.19282 0.0023553 206.79646 326.6846
    346.93275 0.0025246 206.77984 324.22605
    323.43822 0.00270462 206.76321 321.90301
    348.44419 0.00250841 206.74658 319.71021
    335.23716 0.00260857 206.72994 317.64464
    326.16813 0.00268524 206.71329 315.69909
    329.21905 0.00264789 206.69664 313.87158
    333.08598 0.00263629 206.67999 312.15907
    284.71567 0.00310028 206.66333 310.55865
    320.74969 0.00275152 206.64667 309.06816
    326.26843 0.00270564 206.63 307.68686
    335.27881 0.00262759 206.61332 306.41042
    306.92329 0.00283701 206.59664 305.23852
    296.36235 0.00295783 206.57996 304.16973
    302.45718 0.00288557 206.56327 303.2026
    302.56008 0.002876 206.54657 302.33638
    296.15356 0.00297025 206.52987 301.57128
    318.6575 0.00274594 206.51317 300.90437
    308.77157 0.00284199 206.49646 300.33604
    287.57039 0.00307025 206.47974 299.86576
    292.02439 0.00305605 206.46302 299.4932
    320.19326 0.00276167 206.44629 299.21782
    336.05037 0.00265314 206.42956 299.04098
    326.12098 0.00272162 206.41283 298.9623
    318.75092 0.00277516 206.39609 298.98143
    288.75153 0.00309806 206.37934 299.10688
    308.76026 0.00289249 206.36259 299.32685
    325.57225 0.00272934 206.34583 299.64959
    315.33749 0.00281038 206.32907 300.07828
    294.39631 0.00299784 206.31231 300.61749
    280.03364 0.00316161 206.29553 301.26992
    292.49355 0.00299808 206.27876 302.04173
    330.29203 0.0026378 206.26198 302.93943
    289.24219 0.00300176 206.24519 303.97052
    304.58622 0.00284832 206.2284 305.14452
    310.33892 0.00278687 206.2116 306.47404
    317.54654 0.00273909 206.1948 307.97006
    312.13528 0.00279326 206.17799 309.64788
    323.99764 0.00269126 206.16118 311.52419
    283.81513 0.00304788 206.14437 313.61767
    324.8704 0.00266081 206.12754 315.94879
    357.91325 0.00241292 206.11072 318.54453
    322.55997 0.00268349 206.09389 321.42886
    333.05159 0.00258192 206.07705 324.63119
    350.51626 0.00247273 206.06021 328.18284
    319.18059 0.00269928 206.04336 332.11754
    333.29467 0.00259463 206.02651 336.47099
    339.86044 0.00254369 206.00966 341.27708
    340.88986 0.00257637 205.99279 346.581
    368.71059 0.00237355 205.97593 352.41728
    364.64946 0.00238258 205.95906 358.82408
    368.35814 0.00236515 205.94218 365.83724
    386.82754 0.00223625 205.9253 373.49003
    407.39078 0.00212864 205.90841 381.80465
    369.61353 0.00236547 205.89152 390.81614
    398.72697 0.00220468 205.87463 400.53469
    400.86996 0.00218356 205.85773 410.96871
    408.21923 0.00214867 205.84082 422.11694
    405.10634 0.00215562 205.82391 433.96797
    430.87367 0.00205914 205.80699 446.48879
    485.56627 0.00181253 205.79007 459.66075
    485.44121 0.00181581 205.77315 473.42513
    505.36822 0.00172932 205.75622 487.71776
    531.57702 0.00165063 205.73928 502.45847
    498.05794 0.00175705 205.72234 517.55134
    528.4501 0.00167242 205.7054 532.87148
    575.73885 0.00152945 205.68845 548.30795
    546.88222 0.00160058 205.67149 563.69981
    560.19639 0.00156116 205.65454 578.8777
    631.71695 0.00138784 205.63757 593.65337
    665.86528 0.00132807 205.6206 607.82102
    672.67493 0.00131938 205.60363 621.15979
    699.56316 0.00127109 205.58665 633.42908
    687.057 0.00129005 205.56967 644.40769
    703.08946 0.0012615 205.55268 653.85305
    759.43318 0.00117138 205.53568 661.5441
    718.51923 0.00123957 205.51869 667.28455
    737.42599 0.00120907 205.50168 670.91519
    722.2504 0.001236 205.48467 672.32253
    721.84483 0.00123217 205.46766 671.4533
    712.14887 0.00123428 205.45064 668.30826
    689.47136 0.00127153 205.43362 662.95048
    675.76348 0.00130132 205.4166 655.49745
    687.09257 0.00127875 205.39956 646.11348
    667.71502 0.00129271 205.38253 635.00399
    674.1458 0.00127987 205.36549 622.37918
    628.14102 0.00138041 205.34844 608.47934
    637.79586 0.00136738 205.33139 593.5416
    593.13574 0.0014622 205.31433 577.79714
    591.39109 0.00147191 205.29727 561.46582
    580.54664 0.0014873 205.28021 544.76181
    544.89464 0.00158379 205.26314 527.85235
    474.11926 0.00182026 205.24606 510.91564
    482.51465 0.00179782 205.22898 494.10331
    506.76236 0.00171345 205.2119 477.54434
    487.019 0.00178026 205.19481 461.3547
    439.95317 0.00197416 205.17772 445.63206
    386.07451 0.00225986 205.16062 430.46723
    383.18736 0.00227543 205.14351 415.90923
    415.48241 0.0021249 205.12641 402.01999
    392.19466 0.00224964 205.10929 388.83968
    397.20396 0.00219367 205.09218 376.39601
    396.27945 0.00219406 205.07505 364.7055
    350.346 0.00248866 205.05793 353.78078
    330.1367 0.00263879 205.0408 343.60597
    321.48036 0.00273588 205.02366 334.17661
    321.19183 0.00275657 205.00652 325.47487
    334.01576 0.00262546 204.98937 317.47668
    297.04551 0.00294495 204.97222 310.15309
    321.90678 0.00274167 204.95507 303.47506
    291.56878 0.00305859 204.93791 297.39892
    327.75587 0.00272368 204.92075 291.89084
    302.97956 0.00290683 204.90358 286.91203
    296.73877 0.00296343 204.8864 282.42301
    280.59851 0.00315823 204.86923 278.38464
    293.1596 0.00300749 204.85204 274.76052
    310.25968 0.00283148 204.83486 271.50932
    273.70238 0.00322662 204.81766 268.59762
    300.07199 0.00291753 204.80047 265.99184
    310.27839 0.00283711 204.78327 263.66068
    292.5275 0.00302228 204.76606 261.57485
    277.18583 0.00321378 204.74885 259.70751
    293.01105 0.00305549 204.73163 258.03513
    278.52635 0.00321176 204.71441 256.53336
    286.25851 0.00311033 204.69719 255.18327
    284.71183 0.00316582 204.67996 253.96714
    291.37997 0.00307129 204.66273 252.86903
    249.50713 0.0035998 204.64549 251.87497
    256.36983 0.003519 204.62825 250.97315
    272.02934 0.00327947 204.611 250.15188
    266.8626 0.00329259 204.59375 249.40215
    242.63285 0.00364433 204.57649 248.71614
    257.05852 0.00338292 204.55923 248.08682
    268.78865 0.00325618 204.54197 247.50824
    263.32358 0.00332899 204.5247 246.97559
    281.29679 0.00306901 204.50742 246.48392
    271.23688 0.0032057 204.49014 246.02964
    264.02634 0.00330249 204.47286 245.60986
    258.95512 0.00337488 204.45557 245.22179
    238.06069 0.0036758 204.43828 244.86318
    250.04891 0.00347785 204.42098 244.54538
    278.46762 0.0030856 204.40368 244.24025
    264.61778 0.00324922 204.38637 243.95946
    274.52958 0.00314886 204.36906 243.70213
    264.65122 0.00328424 204.35175 243.46718
    225.60548 0.00388229 204.33443 243.25377
    230.00784 0.00380372 204.3171 243.06123
    247.06578 0.00349093 204.29977 242.88912
    234.05031 0.00375351 204.28244 242.73671
    227.20181 0.00384052 204.2651 242.60354
    256.88198 0.00342582 204.24776 242.48966
    243.35531 0.00363512 204.23041 242.39472
    263.42026 0.00329946 204.21306 242.31858
    248.69036 0.00350039 204.19571 242.26131
    256.40479 0.00341322 204.17835 242.22272
    264.86339 0.00329725 204.16098 242.20274
    271.37059 0.00324327 204.14361 242.20195
    255.30398 0.00341983 204.12624 242.2205
    266.82788 0.00321675 204.10886 242.25857
    262.64829 0.00332628 204.09148 242.31677
    252.71884 0.00350364 204.07409 242.39548
    255.62201 0.00345067 204.0567 242.49516
    251.23622 0.00354717 204.0393 242.61706
    260.65791 0.003382 204.0219 242.76193
    221.18455 0.00395398 204.0045 242.93085
    240.02797 0.00367494 203.98709 243.12521
    264.73537 0.00333289 203.96968 243.34638
    237.85846 0.00370533 203.95226 243.5961
    270.45256 0.00326673 203.93484 243.8761
    253.88542 0.00344494 203.91741 244.18928
    252.71377 0.00348969 203.89998 244.53801
    241.67752 0.00364138 203.88255 244.9253
    258.40831 0.00343343 203.86511 245.35465
    266.33608 0.00332108 203.84766 245.82988
    251.45329 0.00352324 203.83021 246.35493
    265.77877 0.00331588 203.81276 246.93573
    249.55044 0.00356001 203.7953 247.57747
    257.36943 0.00346721 203.77784 248.28644
    263.99421 0.00335526 203.76038 249.06976
    268.81625 0.00335564 203.74291 249.9352
    272.46492 0.00324914 203.72543 250.89075
    260.05254 0.00337801 203.70795 251.94742
    295.09483 0.00295565 203.69047 253.1152
    267.98406 0.00324088 203.67298 254.40625
    278.77551 0.00309458 203.65549 255.83225
    313.24119 0.00276621 203.63799 257.40751
    303.27742 0.00283109 203.62049 259.14576
    265.69579 0.00324366 203.60299 261.06545
    273.8325 0.00317347 203.58548 263.18273
    303.20976 0.00286849 203.56797 265.51602
    320.0814 0.00271071 203.55045 268.08486
    304.46548 0.00284017 203.53293 270.90979
    306.78888 0.00280683 203.5154 274.01228
    308.59491 0.00280267 203.49787 277.41256
    308.85563 0.00281847 203.48034 281.13802
    297.79559 0.00292716 203.4628 285.21036
    311.372 0.00282548 203.44525 289.65371
    303.77181 0.00288973 203.42771 294.49233
    338.25409 0.00259066 203.41015 299.75048
    322.53766 0.00271305 203.3926 305.44829
    315.66676 0.00276939 203.37504 311.61611
    319.47147 0.00274131 203.35747 318.2728
    298.311 0.0029509 203.3399 325.43926
    322.07664 0.00270045 203.32233 333.13469
    340.63237 0.00256661 203.30475 341.37622
    339.38919 0.00260432 203.28717 350.17277
    348.23197 0.00252534 203.26959 359.54692
    371.79897 0.00236759 203.252 369.50171
    356.54705 0.00246314 203.2344 380.04171
    402.3414 0.00217828 203.2168 391.16727
    385.73888 0.00229634 203.1992 402.87411
    407.54777 0.0021688 203.1816 415.14525
    397.71955 0.00222513 203.16398 427.98114
    442.34628 0.001998 203.14637 441.35404
    444.73498 0.00197375 203.12875 455.23732
    419.4273 0.00208076 203.11113 469.59795
    476.72282 0.00183867 203.0935 484.39603
    471.15312 0.00187605 203.07587 499.58451
    493.17546 0.00178085 203.05823 515.09918
    496.58688 0.00178172 203.04059 530.89685
    524.62864 0.00168826 203.02295 546.89751
    531.81417 0.00165794 203.0053 563.02234
    585.50477 0.00151735 202.98765 579.18379
    556.57462 0.0016002 202.96999 595.28532
    573.28551 0.00155075 202.95233 611.21189
    610.17409 0.00146723 202.93466 626.86883
    609.22521 0.00145571 202.91699 642.13404
    629.3848 0.00140721 202.89932 656.85615
    661.08519 0.0013489 202.88164 670.90821
    704.99891 0.0012482 202.86396 684.1477
    715.8767 0.00123196 202.84628 696.42183
    724.8745 0.00120983 202.82859 707.60042
    696.99165 0.00124148 202.81089 717.53353
    740.24581 0.00116849 202.7932 726.08693
    784.93896 0.00110329 202.77549 733.13794
    762.3341 0.00113427 202.75779 738.58076
    729.186 0.00119185 202.74008 742.32852
    716.51722 0.00120645 202.72236 744.32562
    724.05819 0.00119643 202.70465 744.53613
    744.68946 0.00117231 202.68692 742.95603
    753.30406 0.00115412 202.6692 739.61074
    728.83026 0.00118935 202.65147 734.55322
    736.4242 0.00117266 202.63373 727.86244
    735.84717 0.00117248 202.61599 719.6443
    757.61438 0.00113851 202.59825 710.00728
    708.72902 0.00123011 202.5805 699.0876
    673.98356 0.0012849 202.56275 687.0256
    626.53151 0.00139398 202.545 673.96621
    623.78022 0.00139834 202.52724 660.05525
    641.62922 0.00135373 202.50948 645.44547
    594.11493 0.001469 202.49171 630.25767
    554.05619 0.00158272 202.47394 614.63335
    559.53869 0.00155764 202.45617 598.69736
    564.66365 0.00154205 202.43839 582.56642
    510.83351 0.0017028 202.4206 566.34828
    497.27884 0.00175122 202.40282 550.15186
    515.85097 0.00171705 202.38503 534.04709
    520.48257 0.00168093 202.36723 518.12525
    485.41849 0.0018065 202.34943 502.45908
    467.64795 0.0018762 202.33163 487.11324
    456.04707 0.00192697 202.31382 472.1442
    468.41951 0.00189621 202.29601 457.60998
    424.70806 0.00210626 202.2782 443.53459
    422.766 0.00210096 202.26038 429.96191
    434.92609 0.0020233 202.24256 416.92036
    391.05872 0.00225038 202.22473 404.43192
    387.61748 0.00226998 202.2069 392.51289
    379.10509 0.002324 202.18907 381.174
    379.87182 0.00233151 202.17123 370.42728
    385.06924 0.00229285 202.15339 360.26045
    359.85635 0.00245224 202.13554 350.67688
    343.22233 0.00255515 202.11769 341.66928
    311.33426 0.00283985 202.09984 333.22688
    368.48241 0.00241077 202.08198 325.33601
    344.27888 0.00260335 202.06412 317.98459
    336.57944 0.00264089 202.04625 311.14496
    322.16786 0.00276494 202.02838 304.80137
    305.87846 0.00288774 202.01051 298.93203
    298.24207 0.00296453 201.99263 293.51395
    297.76035 0.00297988 201.97475 288.52359
    325.69549 0.00271301 201.95687 283.93956
    315.26644 0.00278355 201.93898 279.73198
    296.55249 0.00295556 201.92108 275.88014
    274.62897 0.00319056 201.90319 272.35953
    250.71549 0.00349155 201.88529 269.14733
    289.00129 0.00300036 201.86738 266.221
    292.76116 0.00295475 201.84948 263.56066
    291.18564 0.00298303 201.83156 261.14219
    291.82705 0.00293682 201.81365 258.94771
    283.95172 0.00304703 201.79573 256.95873
    282.03471 0.00309094 201.7778 255.15786
    276.08358 0.00311339 201.75988 253.52881
    276.95755 0.00311702 201.74195 252.05672
    279.6743 0.00309005 201.72401 250.72853
    250.68474 0.00345793 201.70607 249.52971
    267.28315 0.00325093 201.68813 248.44966
    260.00937 0.0033673 201.67018 247.47786
    265.59398 0.00331364 201.65223 246.60474
    263.10746 0.003309 201.63428 245.8221
    257.65929 0.00337996 201.61632 245.12283
    243.36968 0.00358748 201.59836 244.49923
    264.48143 0.00330259 201.58039 243.94617
    255.74273 0.00344313 201.56243 243.44792
    248.10444 0.00356676 201.54445 243.02182
    262.87556 0.00331799 201.52648 242.65399
    265.24214 0.0032773 201.5085 242.34197
    286.86533 0.00305329 201.49051 242.0831
    283.42958 0.00310882 201.47252 241.87651
    255.82123 0.00343849 201.45453 241.72166
    243.85352 0.0036243 201.43654 241.6187
    255.67338 0.00345638 201.41854 241.5682
    255.974 0.00342289 201.40053 241.57251
    206.0539 0.00434712 201.38253 241.63321
    267.16583 0.00334214 201.36452 241.75368
    294.3998 0.00298985 201.3465 241.93793
    271.58986 0.00320635 201.32849 242.19078
    275.18664 0.00318253 201.31046 242.51757
    269.91487 0.0032826 201.29244 242.9259
    262.40959 0.0033647 201.27441 243.42336
    279.15955 0.00321266 201.25638 244.01847
    269.7503 0.00331998 201.23834 244.72146
    272.3461 0.00326732 201.2203 245.54355
    262.98285 0.00338036 201.20226 246.49636
    269.02425 0.00330182 201.18421 247.59509
    272.38582 0.00326676 201.16616 248.85402
    261.03184 0.00343317 201.14811 250.28894
    260.8351 0.00340922 201.13005 251.92815
    293.99814 0.00301178 201.11199 253.76855
    287.03782 0.0031039 201.09392 255.83833
    257.5885 0.00344008 201.07585 258.16071
    270.97549 0.00326937 201.05778 260.75536
    271.23877 0.00380884 201.0397 263.64332
    259.11045 0.0037466 201.02162 266.84622
    287.06933 0.00328046 201.00354 270.38551
    303.34852 0.00311441 200.98545 274.28216
    289.03237 0.00328551 200.96736 278.55354
    282.57867 0.0033799 200.94926 283.22412
    291.35868 0.0032337 200.93117 288.30844
    289.40293 0.00324447 200.91306 293.82182
    309.91836 0.00302578 200.89496 299.77692
    314.28933 0.00305408 200.87685 306.18331
    337.17494 0.00278671 200.85874 313.04253
    355.57074 0.00267632 200.84062 320.36031
    361.11684 0.00267197 200.8225 328.13938
[truncated: 1,532,907 more chars]
